# Supplementary material for: Aging alters mechanisms underlying voluntary movements in spinal motor neurons of mice, primates, and humans
Source: JCI Insight. 2023 May 8;8(9):e168448. doi: 10.1172/jci.insight.168448 (PMC10243831; doi:10.1172/jci.insight.168448)
Supplement: Supplemental table 1 [file jciinsight-8-168448-s232.xlsx]

## Sheet: Ribotag RNAseq data
		Age:	3 month	3 month	3 month	3 month	3 month	3 month	3 month	12 month	12 month	12 month	12 month	12 month	12 month	12 month	12 month	12 month	18 month	18 month	18 month	18 month	18 month	18 month	18 month	18 month	18 month	18 month	24 month	24 month	24 month	24 month	24 month
		Sex:	Female	Female	Female	Female	Male	Male	Male	Female	Female	Female	Female	Female	Male	Male	Male	Male	Female	Female	Female	Female	Female	Male	Male	Male	Male	Male	Male	Male	Male	Male	Male
Gene Information			Read Count																															Comparisons
Ensembl ID	external_gene_name	description	3moC	1971-9	3moA	3moD	3mo1	3mo2	3mo3	1839-2	1839-4	1839-5	1839-6	1839-7	1778-4	1839-3	1971-1	1971-2	1777-6	1778-5	1778-6	1778-7	1839-1	1702-6	1702-7	1777-1	1777-3	1777-5	1699-1	1699-2	1699-3	1699-6	1702-3	M12_M3_baseMean	M12_M3_log2FoldChange	M12_M3_pvalue	M12_M3_padj	M18_M3_baseMean	M18_M3_log2FoldChange	M18_M3_pvalue	M18_M3_padj	M24_M3_baseMean	M24_M3_log2FoldChange	M24_M3_pvalue	M24_M3_padj	M18_M12_baseMean	M18_M12_log2FoldChange	M18_M12_pvalue	M18_M12_padj
ENSMUSG00000000125	Igha	immunoglobulin heavy constant alpha [Source:MGI Symbol;Acc:MGI:96444]	13.4529	435.324	16.8356	7.74837	1.49483	0	4.03053	18.1945	243.893	52.5482	16.0501	45.0374	29.4746	12.062	6.89971	13.6666	116.246	3030.38	3.9892	0.68292	1.41288	42.0825	19.7659	23.1533	87.6506	6.80818	48.529	35.0242	29.3974	17.8369	39.0599	139.375	3.06892	0.0596354	0.78144	139.375	4.27487	0.00617383	0.358955	139.375	4.19656	0.00718848	0.249347	139.375	1.20594	0.372841	0.833521
ENSMUSG00000000154	Gm5152	predicted gene 5152 [Source:MGI Symbol;Acc:MGI:3643407]	0	30.6386	1.12237	1.10691	0	0	0	0	0.810276	4.63661	0.802503	3.46441	2.6007	5.36088	0	0.80392	4.20166	8.40215	1.32973	0.68292	1.41288	0	1.64716	0	3.98412	0.851023	6.93271	0	1.50756	19.0261	17.1483	4.20918	3.93703	0.0260042	0.697501	4.20918	3.15443	0.0733777	0.80173	4.20918	5.8916	0.000468226	0.0574081	4.20918	-0.7826	0.54883	0.903244
ENSMUSG00000000194	Xist	inactive X specific transcripts [Source:MGI Symbol;Acc:MGI:98974]	91.4794	114.895	163.866	116.226	0.747416	5.39051	0.806106	206.962	350.85	75.7313	77.0402	170.622	1.7338	0.67011	2.75988	0.80392	33.6133	393.501	117.017	635.116	184.381	58.9155	0	58.4926	0.99603	0	0	13.7595	0.753779	4.75652	0	92.8237	-0.680189	0.658561	0.964256	92.8237	3.36578	0.0146785	0.494481	92.8237	0.70662	0.616945	0.99702	92.8237	4.04596	0.00209856	0.138656
ENSMUSG00000000247	Iglc2	immunoglobulin lambda constant 2 [Source:MGI Symbol;Acc:MGI:99547]	0	130.214	0	0	0.747416	0	1.61221	1.51621	1.62055	0	0	0	0	0	0	0	1.40055	14.0036	1.32973	0	0	1.20236	0.823579	3.65579	5.97618	0	13.8654	8.75606	1.50756	3.56739	2.85804	6.49774	-41.4258	5.90065e-71	1.05421e-66	6.49774	1.54425	0.453207	0.999856	6.49774	2.94371	0.147198	0.794075	6.49774	42.9701	2.59758e-101	4.77123e-97
ENSMUSG00000000290	Wt1	Wilms tumor 1 homolog [Source:MGI Symbol;Acc:MGI:98968]	0	52.341	3.36712	0	0.747416	0	1.61221	4.54862	3.2411	0	8.02503	21.6526	0.866899	7.37121	0	0	11.2044	9.80251	3.9892	0	4.23865	6.01178	6.58863	4.87439	16.9325	1.70205	15.5986	37.526	9.79913	57.0782	49.5394	11.4125	1.46551	0.323429	0.893065	11.4125	3.17346	0.0226043	0.578204	11.4125	5.40245	8.54126e-05	0.0223596	11.4125	1.70795	0.128349	0.634079
ENSMUSG00000000392	Ch25h	cholesterol 25-hydroxylase [Source:MGI Symbol;Acc:MGI:1333869]	0	15.3193	0	0	0	0	0.806106	12.1296	10.5336	6.18215	4.01251	5.19662	6.06829	0	0	0.80392	9.80387	16.8043	1.32973	0.68292	9.18375	2.40471	6.58863	6.09298	7.96824	1.70205	32.9304	6.25433	4.52268	5.94565	2.85804	5.64213	2.5827	0.121422	0.837239	5.64213	4.08461	0.00979127	0.439066	5.64213	5.17644	0.000953315	0.0854982	5.64213	1.50191	0.174126	0.696202
ENSMUSG00000000627	Npy	neuropeptide Y [Source:MGI Symbol;Acc:MGI:97374]	14.7981	601.283	51.6292	52.0248	14.9483	11.6794	19.3466	59.8901	24.3083	35.5473	72.2252	297.94	175.114	222.477	24.839	16.8823	159.663	429.91	61.1677	34.8289	79.828	21.6424	63.4155	38.9951	128.488	28.9348	178.517	112.578	134.926	468.517	640.202	154.24	2.84279	0.00439861	0.571326	154.24	1.87731	0.0500168	0.717047	154.24	4.3232	5.9423e-06	0.0032987	154.24	-0.965477	0.264468	0.77575
ENSMUSG00000000631	Fcgr2b	Fc receptor, IgG, low affinity IIb [Source:MGI Symbol;Acc:MGI:95499]	1.34529	10.2129	15.7132	11.0691	1.49483	0.898419	0	31.8403	64.0118	4.63661	13.6425	11.2593	4.3345	4.02066	4.13983	8.0392	14.0055	26.6068	11.9676	4.78044	12.0095	9.61885	23.0602	9.74877	6.97221	5.10614	55.4617	2.50173	17.3369	3.56739	11.4322	13.079	2.67692	0.0210923	0.689405	13.079	3.76267	0.00075073	0.146342	13.079	4.50175	4.94679e-05	0.0143029	13.079	1.08575	0.146512	0.661678
ENSMUSG00000000787	Igkc	immunoglobulin kappa constant [Source:MGI Symbol;Acc:MGI:96495]	1.34529	126.384	10.1014	7.74837	2.24225	1.79684	5.64274	40.9375	115.059	24.7286	12.84	102.2	30.3415	7.37121	8.27965	36.9803	610.641	2845.53	2.65947	7.51212	5.65154	38.4754	93.888	23.1533	48.8055	9.36125	508.688	61.2924	269.853	14.2695	111.464	171.946	2.68486	0.0634526	0.790546	171.946	3.72618	0.00711749	0.389698	171.946	5.90177	1.94338e-05	0.00801005	171.946	1.04131	0.39429	0.843635
ENSMUSG00000000982	Chil3	chitinase-like 3 [Source:MGI Symbol;Acc:MGI:1330860]	5.38114	72.7667	6.73424	3.32073	0.747416	3.59368	1.61221	8.33913	9.72331	7.72768	5.61752	29.4475	33.8091	30.155	0	8.0392	75.6299	193.249	0	1.36584	21.8997	192.377	17.2951	263.217	25.8968	0	40.7297	63.7941	11.3067	72.5369	70.4984	44.3701	3.20119	0.03709	0.731144	44.3701	5.66315	0.00011664	0.0566797	44.3701	4.71727	0.00134267	0.105457	44.3701	2.46196	0.0521279	0.461662
ENSMUSG00000001020	Sprr1a	small proline-rich protein 1A [Source:MGI Symbol;Acc:MGI:106660]	12.1076	981.712	4.48949	16.6037	23.1699	19.7652	29.8259	13.6458	19.4466	26.2741	55.3727	206.133	94.492	298.869	15.1794	40.9999	336.133	471.921	130.314	92.1943	120.095	34.8683	132.596	31.6835	219.127	54.4655	487.89	442.806	318.095	1225.99	1006.03	233.516	2.2142	0.0478918	0.757469	233.516	1.96342	0.0668599	0.782605	233.516	4.84279	5.95987e-06	0.0032987	233.516	-0.250774	0.79735	0.969895
ENSMUSG00000001039	Tlr13	toll-like receptor 13 [Source:MGI Symbol;Acc:MGI:3045213]	1.34529	1.27661	10.1014	0	0	0.898419	0	14.4039	35.6521	7.72768	8.02503	3.46441	1.7338	0.67011	0	0.80392	4.20166	18.2047	5.31893	4.09752	9.18375	1.20236	27.1781	9.74877	0.99603	1.70205	22.5313	1.25087	9.79913	8.3239	3.81073	6.86096	1.53848	0.364867	0.908005	6.86096	4.82194	0.00149749	0.190208	6.86096	4.98328	0.00101696	0.0872191	6.86096	3.28346	0.00440288	0.184116
ENSMUSG00000001134	Camp	cathelicidin antimicrobial peptide [Source:MGI Symbol;Acc:MGI:108443]	4.03586	63.8304	15.7132	4.42764	0.747416	3.59368	2.41832	6.82292	48.6166	49.4572	8.82753	30.3136	46.8126	19.4332	11.0395	27.3333	158.263	354.291	1.32973	0.68292	3.53221	169.532	31.296	199.85	227.095	0.851023	79.7262	70.0484	12.0605	34.4847	85.7413	62.9386	3.55075	0.0119306	0.667128	62.9386	5.81279	1.74844e-05	0.0161289	62.9386	4.65701	0.00058802	0.0643566	62.9386	2.26204	0.0516204	0.461538
ENSMUSG00000001151	Myo1g	myosin IG [Source:MGI Symbol;Acc:MGI:1927091]	0	8.93626	2.24475	0	0.747416	0	0	5.30672	16.2055	0	3.21001	4.33052	5.20139	0.67011	0	2.41176	5.60221	18.2047	1.32973	0.68292	6.35798	20.4401	4.94147	7.31158	5.97618	3.40409	13.8654	6.25433	6.03023	4.75652	10.4795	5.61397	2.87157	0.0633544	0.789874	5.61397	4.8298	0.00100423	0.161139	5.61397	4.83298	0.000993948	0.0872191	5.61397	1.95823	0.0364015	0.403028
ENSMUSG00000001248	Vax2	ventral anterior homeobox 2 [Source:MGI Symbol;Acc:MGI:1346018]	1.34529	10.2129	0	0	0	0.898419	0	3.03241	1.62055	4.63661	3.21001	6.06273	3.4676	2.68044	2.75988	0	9.80387	16.8043	3.9892	6.14628	3.53221	9.61885	0.823579	3.65579	16.9325	4.25512	24.2645	38.7768	17.3369	80.8608	51.4448	11.1309	2.90791	0.047139	0.754956	11.1309	4.58193	0.00102313	0.161139	11.1309	7.18177	1.83352e-07	0.000197327	11.1309	1.67401	0.0444749	0.436619
ENSMUSG00000001281	Slc2a4	solute carrier family 2 (facilitated glucose transporter), member 4 [Source:MGI Symbol;Acc:MGI:95758]	4.03586	12.7661	44.8949	15.4967	3.73708	0	3.22443	61.4063	17.8261	1.54554	17.6551	25.117	22.5394	9.38154	8.27965	8.84313	5.60221	19.605	9.30813	12.2926	36.735	4.80943	8.23579	12.186	9.9603	13.6164	30.3306	12.5087	7.53779	9.51303	10.4795	14.4967	2.37171	0.00502352	0.571326	14.4967	2.04194	0.013369	0.477831	14.4967	2.57008	0.00165941	0.118184	14.4967	-0.329767	0.610778	0.919722
ENSMUSG00000001334	Wif1	Wnt inhibitory factor 1 [Source:MGI Symbol;Acc:MGI:1344332]	0	0	4.48949	3.32073	0	0	0.806106	2.27431	0	0	1.60501	1.73221	3.4676	1.34022	0	1.60784	0	1.40036	5.31893	1.36584	2.82577	88.9744	0	135.264	5.97618	0.851023	0.866589	5.00346	2.26134	14.2695	1.90536	8.96645	2.50372	0.172692	0.859561	8.96645	7.30218	2.11778e-05	0.017094	8.96645	4.03314	0.0204398	0.396686	8.96645	4.79846	0.000151958	0.0455889
ENSMUSG00000001348	Vcam1	vascular cell adhesion molecule 1 [Source:MGI Symbol;Acc:MGI:98926]	12.1076	30.6386	112.237	81.9114	7.47416	8.08577	9.67328	131.91	46.1857	13.9098	48.1502	47.6357	32.9422	16.7528	22.0791	17.6863	32.2127	71.4183	22.6055	14.3413	108.086	82.9626	46.944	57.274	25.8968	14.4674	89.2587	36.2751	21.8596	10.7022	19.0536	41.2275	1.40891	0.0506201	0.763043	41.2275	2.43079	0.000394179	0.097933	41.2275	2.07947	0.00249358	0.147769	41.2275	1.02188	0.0899012	0.565056
ENSMUSG00000001415	Heph	hephaestin [Source:MGI Symbol;Acc:MGI:1332240]	10.7623	12.7661	58.3634	53.1317	3.73708	6.28893	4.03053	81.8751	11.3439	12.3643	38.5201	28.5814	7.80209	9.38154	8.27965	8.0392	14.0055	16.8043	9.30813	9.56089	71.3507	16.833	11.5301	23.1533	6.97221	4.25512	38.1299	17.5121	9.79913	5.94565	10.4795	19.6798	0.848321	0.292348	0.890952	19.6798	1.411	0.065308	0.775212	19.6798	1.81927	0.0166441	0.367231	19.6798	0.562681	0.403661	0.84823
ENSMUSG00000001506	Atf3	activating transcription factor 3 [Source:MGI Symbol;Acc:MGI:109384]	29.5963	602.559	35.9159	26.5659	28.4018	18.8668	32.2443	38.6632	28.3597	49.4572	67.4102	142.907	101.427	201.703	37.2584	33.7647	228.29	299.677	130.314	126.34	142.701	75.7485	112.007	76.7716	136.456	51.9124	346.636	397.775	230.656	1074.97	676.404	185.996	1.82213	0.0194775	0.689405	185.996	1.77216	0.0176685	0.530658	185.996	4.36131	4.6483e-09	1.12559e-05	185.996	-0.0499658	0.941185	0.991136
ENSMUSG00000001520	Fcrls	Fc receptor-like S, scavenger receptor [Source:MGI Symbol;Acc:MGI:1933397]	0	5.10644	6.73424	1.10691	1.49483	0	0	62.1644	24.3083	4.63661	43.3351	2.59831	0	4.02066	2.75988	3.21568	21.0083	68.6176	13.2973	4.09752	17.6611	9.61885	89.7701	9.74877	6.97221	4.25512	75.3932	11.2578	24.1209	2.37826	18.1009	17.4507	2.26087	0.140178	0.846017	17.4507	5.52486	0.000130461	0.0576387	17.4507	5.64824	9.13091e-05	0.0226774	17.4507	3.26399	0.00139647	0.120995
ENSMUSG00000001552	Icam1	intercellular adhesion molecule 1 [Source:MGI Symbol;Acc:MGI:96392]	4.03586	5.10644	11.2237	3.32073	0.747416	1.79684	0	18.1945	5.67193	3.09107	11.235	8.66104	6.06829	2.68044	5.51977	1.60784	4.20166	4.20107	5.31893	2.73168	21.1933	27.6542	4.11789	35.3393	0	1.70205	22.5313	13.7595	9.04535	19.0261	1.90536	8.26993	2.23407	0.0778265	0.813775	8.26993	4.03471	0.000792154	0.146342	8.26993	4.00031	0.000878985	0.0814722	8.26993	1.80064	0.0401128	0.421155
ENSMUSG00000001700	Zfp419	zinc finger protein 419 [Source:MGI Symbol;Acc:MGI:3643847]	0	2.55322	1.12237	0	0	0	0	2.27431	1.62055	1.54554	3.21001	1.73221	2.6007	4.02066	4.13983	4.0196	12.605	0	11.9676	7.51212	14.8353	4.80943	5.76505	13.4046	0	1.70205	5.19953	3.7526	8.29157	4.75652	5.71609	4.31262	4.61922	0.000891589	0.358961	4.31262	5.05531	0.000204947	0.0708969	4.31262	5.23055	0.000116715	0.0265999	4.31262	0.436087	0.550582	0.903711
ENSMUSG00000002014	Phex	phosphate regulating endopeptidase homolog, X-linked [Source:MGI Symbol;Acc:MGI:107489]	2.69057	5.10644	5.61186	7.74837	1.49483	0.898419	0	0.758103	2.43083	9.27322	1.60501	2.59831	4.3345	3.35055	1.37994	2.41176	7.00277	0	3.9892	6.8292	4.23865	76.9508	1.64716	69.46	5.97618	1.70205	2.59977	12.5087	1.50756	7.13477	1.90536	8.01936	1.86191	0.162829	0.858629	8.01936	5.26213	2.42268e-05	0.0177632	8.01936	2.62813	0.039115	0.508207	8.01936	3.40022	0.000295276	0.0588269
ENSMUSG00000002111	Gm10354	predicted gene 10354 [Source:MGI Symbol;Acc:MGI:3809109]	1.34529	8.93626	3.36712	0	0	1.79684	0	3.79051	6.48221	0	1.60501	6.92883	3.4676	8.71143	4.13983	4.0196	5.60221	8.40215	6.64867	16.3901	2.82577	3.60707	5.76505	4.87439	13.9444	5.10614	6.93271	8.75606	12.8142	5.94565	27.6278	6.20876	3.232	0.00910791	0.640638	6.20876	3.59914	0.00300733	0.243567	6.20876	4.49964	0.000178792	0.0324074	6.20876	0.367141	0.596179	0.914329
ENSMUSG00000002147	Alas2	aminolevulinic acid synthase 2, erythroid [Source:MGI Symbol;Acc:MGI:87990]	8.07171	168.512	25.8146	21.0313	7.47416	10.781	13.7038	18.1945	30.7905	21.6375	15.2475	70.1544	32.0753	34.1756	17.9392	20.9019	32.2127	77.0197	50.5299	12.2926	969.239	58.9155	18.1187	74.3344	31.873	11.9143	32.9304	37.526	29.3974	79.6716	26.6751	67.2056	1.30695	0.18729	0.864369	67.2056	1.86962	0.0483596	0.708985	67.2056	1.95139	0.0392635	0.508771	67.2056	0.562667	0.510709	0.888261
ENSMUSG00000002324	Apoe	apolipoprotein E [Source:MGI Symbol;Acc:MGI:88057]	1935.87	4388.98	12261.9	9448.59	1387.2	1208.37	1378.44	24166.8	8556.52	2067.93	8118.92	7255.35	10439.2	1839.45	2258.96	2231.68	6175.04	10716.9	2997.22	1662.91	13124.3	2282.07	8715.93	2311.68	2617.57	2197.34	27144.2	5119.79	4816.65	3427.07	4858.68	6324.15	1.66212	0.0367209	0.730574	6324.15	1.45236	0.0562885	0.741049	6324.15	2.776	0.000263622	0.0395533	6324.15	-0.209766	0.764022	0.96275
ENSMUSG00000002416	Smim43	small integral membrane protein 43 [Source:MGI Symbol;Acc:MGI:3650339]	4.03586	16.5959	2.24475	3.32073	0.747416	2.69526	0	0.758103	0	3.09107	6.42002	6.92883	4.3345	2.01033	0	0	25.21	12.6032	1.32973	2.04876	1.41288	7.21414	6.58863	9.74877	13.9444	3.40409	6.93271	10.0069	6.78401	23.7826	31.4385	6.9689	0.579668	0.652558	0.96412	6.9689	2.87017	0.0136419	0.482129	6.9689	3.82064	0.000917738	0.0834668	6.9689	2.2905	0.0222235	0.339319
ENSMUSG00000002565	Tlx3	T cell leukemia, homeobox 3 [Source:MGI Symbol;Acc:MGI:1351209]	4.03586	38.2983	44.8949	39.8488	4.48449	6.28893	9.67328	44.7281	25.9288	21.6375	21.6676	19.9204	32.0753	10.7218	12.4195	6.43136	35.0138	33.6086	17.2865	8.19504	48.7445	6.01178	18.9423	13.4046	27.8888	12.7653	34.6636	17.5121	12.8142	39.2413	43.8233	22.9255	1.1791	0.0491891	0.758609	22.9255	1.22732	0.0336746	0.637086	22.9255	2.11981	0.000185104	0.0328976	22.9255	0.0482258	0.922625	0.988715
ENSMUSG00000002602	Kcnj16	potassium inwardly-rectifying channel, subfamily J, member 16 [Source:MGI Symbol;Acc:MGI:1314842]	41.7038	76.5965	309.775	213.634	36.6234	32.3431	31.4381	409.375	73.7351	37.0929	117.968	131.648	80.6216	40.8767	68.9971	52.2548	65.826	99.4254	59.838	51.902	221.116	34.8683	107.065	73.1158	41.8333	46.8063	162.052	60.0415	51.257	32.1065	41.918	92.3583	0.85547	0.166656	0.858629	92.3583	0.86157	0.145846	0.950617	92.3583	1.05639	0.074148	0.638682	92.3583	0.00609918	0.990977	0.998269
ENSMUSG00000002768	Gpr37l1	G protein-coupled receptor 37-like 1 [Source:MGI Symbol;Acc:MGI:1928503]	282.51	495.324	1786.82	1392.49	212.266	195.855	211.2	2465.35	413.241	285.924	842.628	688.552	455.122	213.095	372.584	288.607	452.379	455.116	412.217	364.679	1301.97	278.947	585.564	269.31	252.992	307.219	1225.36	266.434	412.317	279.445	284.852	563.178	0.686464	0.271737	0.88305	563.178	0.715205	0.231189	0.993664	563.178	1.25842	0.0350417	0.48934	563.178	0.028741	0.958179	0.993976
ENSMUSG00000002814	Axl	AXL receptor tyrosine kinase [Source:MGI Symbol;Acc:MGI:1347244]	36.3227	76.5965	259.268	185.961	33.6337	31.4447	23.3771	330.533	87.5098	27.8197	105.93	97.0036	57.2153	27.4745	46.918	38.5882	64.4255	82.6211	94.4111	55.9995	217.584	60.1178	74.1221	64.5856	41.8333	45.9552	257.377	50.0346	80.6544	57.0782	40.0126	87.4873	0.525401	0.388428	0.915401	87.4873	0.958736	0.099112	0.876907	87.4873	1.72191	0.00292399	0.161739	87.4873	0.433334	0.414016	0.851163
ENSMUSG00000002831	Anxa1	annexin A1 [Source:MGI Symbol;Acc:MGI:96819]	1.34529	43.4047	12.3461	3.32073	3.73708	4.49209	2.41832	21.985	9.72331	6.18215	8.82753	15.5899	22.5394	8.04132	5.51977	5.62744	43.4172	100.826	1.32973	0	3.53221	203.198	9.88294	213.254	24.9007	0	20.7981	26.2682	9.04535	28.5391	12.3849	28.5091	1.56114	0.24883	0.879564	28.5091	4.66811	0.000281162	0.0851043	28.5091	2.44946	0.0579346	0.584759	28.5091	3.10697	0.00654664	0.215499
ENSMUSG00000002844	Clec4d	C-type lectin domain family 4, member d [Source:MGI Symbol;Acc:MGI:1298389]	0	2.55322	0	0	0	0	0	1.51621	0.810276	0	0	0.866104	2.6007	0.67011	0	0	7.00277	21.0054	0	0	0.706442	24.0471	1.64716	38.9951	3.98412	0	5.19953	3.7526	1.50756	2.37826	1.90536	3.87804	2.4964	0.214809	1	3.87804	6.50753	0.00037376	0.097933	3.87804	4.29469	0.020865	0.399471	3.87804	4.01113	0.00699703	0.219695
ENSMUSG00000002985	Gm15469	predicted gene 15469 [Source:MGI Symbol;Acc:MGI:3705154]	6.72643	15.3193	3.36712	3.32073	1.49483	2.69526	0	1.51621	6.48221	0	6.42002	23.3848	32.9422	20.7734	4.13983	4.82352	43.4172	39.21	13.2973	10.9267	9.18375	3.60707	14.8244	3.65579	22.9087	0.851023	6.06612	8.75606	9.79913	26.1608	69.5457	13.9096	3.51931	0.00246753	0.500816	13.9096	2.74359	0.0156604	0.508162	13.9096	4.12712	0.00023663	0.0369677	13.9096	-0.775724	0.379292	0.837271
ENSMUSG00000003070	Lyz2	lysozyme 2 [Source:MGI Symbol;Acc:MGI:96897]	37.668	347.238	139.174	46.4902	30.644	35.0383	36.2748	341.904	555.849	60.2759	154.08	105.665	114.431	75.7224	64.8573	76.3724	341.735	1134.29	69.1461	39.6094	154.711	336.66	325.314	337.551	182.273	38.296	1383.94	297.706	259.3	122.48	213.401	246.198	1.28622	0.164628	0.858629	246.198	2.84377	0.00129203	0.173815	246.198	3.74453	2.2433e-05	0.0090536	246.198	1.55755	0.0535643	0.464323
ENSMUSG00000003429	Igsf6	immunoglobulin superfamily, member 6 [Source:MGI Symbol;Acc:MGI:1891393]	0	7.65965	1.12237	0	0	0	1.61221	6.82292	17.8261	3.09107	4.01251	0.866104	6.93519	2.01033	1.37994	3.21568	7.00277	9.80251	6.64867	2.04876	5.65154	14.4283	13.1773	12.186	6.97221	3.40409	10.3991	11.2578	6.78401	10.7022	5.71609	6.07912	2.67105	0.0350291	0.724935	6.07912	4.20068	0.000543672	0.114661	6.07912	4.0398	0.000896445	0.082303	6.07912	1.52963	0.0318093	0.385788
ENSMUSG00000003444	Slfn9	schlafen 9 [Source:MGI Symbol;Acc:MGI:2445121]	1.34529	17.8725	7.85661	2.21382	2.98966	0	2.41832	8.33913	8.10276	1.54554	6.42002	10.3932	12.1366	10.0517	4.13983	4.82352	9.80387	15.4039	2.65947	10.2438	10.5966	14.4283	5.76505	15.8418	13.9444	5.10614	15.5986	22.5156	17.3369	29.7282	31.4385	10.8165	2.09575	0.00528302	0.571326	10.8165	2.52468	0.000508141	0.114462	10.8165	3.63202	3.31657e-07	0.000328227	10.8165	0.42893	0.395698	0.84422
ENSMUSG00000003464	Cyba	cytochrome b-245, alpha polypeptide [Source:MGI Symbol;Acc:MGI:1316658]	12.1076	38.2983	28.0593	17.7106	4.48449	7.18735	5.64274	132.668	360.573	26.2741	52.1627	36.3764	45.9457	12.062	13.7994	16.0784	50.4199	130.233	11.9676	7.51212	41.6801	44.4872	76.5928	46.3067	44.8213	13.6164	240.045	47.5329	21.8596	26.1608	34.2965	52.7117	1.93423	0.0423184	0.745563	52.7117	2.9721	0.00108636	0.164413	52.7117	3.68569	4.89084e-05	0.0143029	52.7117	1.03788	0.194012	0.71281
ENSMUSG00000004040	Pdgfra	platelet derived growth factor receptor, alpha polypeptide [Source:MGI Symbol;Acc:MGI:97530]	52.4661	72.7667	211.006	142.791	32.1389	26.9526	29.0198	200.139	48.6166	27.8197	97.1028	74.4849	52.8808	35.5158	33.1186	27.3333	43.4172	53.2136	81.1137	60.097	224.649	43.2848	51.0619	54.8369	22.9087	51.0614	100.524	71.2993	42.2116	51.1325	22.8644	67.9131	0.341636	0.540099	0.947235	67.9131	0.602906	0.257605	0.999856	67.9131	0.970365	0.0673559	0.616343	67.9131	0.26127	0.591814	0.913827
ENSMUSG00000004071	Cybb	cytochrome b-245, beta polypeptide [Source:MGI Symbol;Acc:MGI:88574]	5.38114	14.0427	2.24475	3.32073	1.49483	0.898419	1.61221	11.3715	22.6877	10.8188	9.63003	11.2593	4.3345	5.36088	1.37994	1.60784	29.4116	46.2118	2.65947	4.09752	4.9451	44.4872	14.8244	35.3393	19.9206	2.55307	50.2622	21.2647	9.79913	22.5935	16.1956	15.021	1.28852	0.227405	0.878153	15.021	4.10928	2.88333e-05	0.0199485	15.021	4.15796	2.29593e-05	0.00907689	15.021	2.82076	0.000290768	0.0586904
ENSMUSG00000004105	Slc1a2	solute carrier family 1 (glial high affinity glutamate transporter), member 2 [Source:MGI Symbol;Acc:MGI:101931]	983.404	1327.67	5690.43	4201.83	771.333	748.383	827.065	6560.62	1453.64	981.416	2313.61	2463.2	1589.03	903.308	1287.49	944.607	1375.34	1847.07	1497.28	1063.99	4057.1	922.208	1896.7	1156.45	1098.62	887.617	3537.42	1084.5	1111.82	891.847	1024.13	1797.25	0.594291	0.296826	0.891005	1797.25	0.608149	0.264236	0.999856	1797.25	0.967923	0.0755434	0.64235	1797.25	0.0138583	0.977898	0.997229
ENSMUSG00000004530	Slc17a7	solute carrier family 17 (sodium-dependent inorganic phosphate cotransporter), member 7 [Source:MGI Symbol;Acc:MGI:1920211]	9.417	33.1918	32.5488	13.2829	3.73708	8.98419	4.03053	28.0498	11.3439	10.8188	23.2726	26.8492	17.338	14.0723	11.0395	12.0588	43.4172	35.009	21.2757	24.5851	24.7255	38.4754	10.7065	77.9902	17.9285	10.2123	17.3318	28.7699	12.0605	20.2152	15.2429	21.4835	1.31454	0.0326648	0.719552	21.4835	2.47035	2.09869e-05	0.017094	21.4835	1.74866	0.0029403	0.161739	21.4835	1.15581	0.0170399	0.302991
ENSMUSG00000004567	Timp4	tissue inhibitor of metalloproteinase 4 [Source:MGI Symbol;Acc:MGI:109125]	45.7397	141.704	334.467	306.614	47.0872	61.0925	56.4274	468.507	116.68	100.46	186.181	197.472	203.721	73.042	63.4773	62.7058	137.254	186.248	78.4543	55.3166	339.799	62.5226	115.301	84.0832	83.6665	54.4655	280.775	78.8045	70.8552	83.239	99.0789	136.827	0.878681	0.115906	0.835807	136.827	0.545672	0.308729	0.999856	136.827	1.16188	0.0296652	0.460476	136.827	-0.333008	0.496096	0.881499
ENSMUSG00000004891	Mcm3	minichromosome maintenance complex component 3 [Source:MGI Symbol;Acc:MGI:101845]	5.38114	12.7661	15.7132	16.6037	2.98966	2.69526	4.03053	34.8727	37.2727	4.63661	12.0375	15.5899	11.2697	16.0826	12.4195	12.0588	15.4061	21.0054	15.9568	12.2926	16.9546	20.4401	21.413	21.9347	7.96824	11.9143	34.6636	6.25433	12.8142	32.1065	9.52681	15.5536	2.00434	0.00219432	0.500816	15.5536	2.35856	0.000187118	0.0689054	15.5536	2.55724	4.72113e-05	0.0142967	15.5536	0.354221	0.45986	0.869917
ENSMUSG00000004902	Ctla2a	cytotoxic T lymphocyte-associated protein 2 alpha [Source:MGI Symbol;Acc:MGI:88554]	30.9416	492.771	50.5068	29.8866	26.1595	50.3115	47.5603	75.0522	73.7351	105.096	64.2002	365.496	191.585	158.146	122.815	87.6273	368.346	499.928	85.1029	49.8532	106.673	57.7131	134.243	98.7063	290.841	56.1675	219.247	256.427	150.756	516.082	472.53	178.085	1.76128	0.0332608	0.719552	178.085	1.62636	0.0400025	0.670586	178.085	2.96633	0.000175512	0.0323812	178.085	-0.13492	0.851797	0.979568
ENSMUSG00000004952	Yap1	yes-associated protein 1 [Source:MGI Symbol;Acc:MGI:103262]	32.2868	48.5111	117.849	64.2008	17.938	19.7652	12.8977	125.845	32.411	27.8197	40.1251	49.3679	39.8774	23.4539	19.3192	29.7451	47.6188	64.4165	15.9568	19.8047	102.434	44.4872	35.4139	40.2137	33.865	18.7225	84.9257	27.519	36.1814	29.7282	39.0599	42.6673	0.743872	0.181753	0.861172	42.6673	1.02994	0.0530092	0.731175	42.6673	1.37394	0.00949401	0.286923	42.6673	0.286067	0.550504	0.903711
ENSMUSG00000005087	F2rl1	coagulation factor II (thrombin) receptor-like 1 [Source:MGI Symbol;Acc:MGI:101910]	0	16.5959	0	2.21382	0	0.898419	3.22443	2.27431	0	3.09107	0	6.06273	0.866899	5.36088	0	0.80392	9.80387	8.40215	0	4.78044	0.706442	1.20236	3.29431	2.43719	5.97618	1.70205	8.66589	22.5156	6.03023	46.376	35.2492	6.75716	0.474262	0.721746	0.971003	6.75716	1.1041	0.378738	0.999856	6.75716	4.11398	0.000628495	0.0668967	6.75716	0.629841	0.573013	0.908354
ENSMUSG00000005089	Gramd3	GRAM domain containing 3 [Source:MGI Symbol;Acc:MGI:1914815]	40.3586	35.745	129.073	99.622	22.4225	21.5621	16.1221	106.134	36.4624	29.3652	44.1376	25.117	32.9422	13.4022	35.8785	27.3333	25.21	39.21	25.2649	25.2681	59.3412	20.4401	45.2968	25.5905	33.865	8.51023	42.4629	36.2751	33.9201	13.0804	20.0063	37.1895	0.436264	0.414133	0.920592	37.1895	0.420043	0.41272	0.999856	37.1895	0.546446	0.285169	0.921638	37.1895	-0.016221	0.972293	0.995712
ENSMUSG00000005442	Sox2	SRY (sex determining region Y)-box 2 [Source:MGI Symbol;Acc:MGI:98364]	57.8473	85.5328	315.387	185.961	35.876	61.0925	41.1114	288.837	77.7865	78.8224	131.61	106.531	60.6829	38.8664	67.6172	57.0784	85.4338	119.03	35.9028	47.8044	156.83	54.1061	74.1221	46.3067	79.6824	36.594	183.717	56.2889	50.5032	36.863	54.3028	90.3345	0.281909	0.595279	0.95813	90.3345	0.340674	0.502372	0.999856	90.3345	0.735988	0.145873	0.793779	90.3345	0.0587656	0.89961	0.98666
ENSMUSG00000005447	Slc25a18	solute carrier family 25 (mitochondrial carrier), member 18 [Source:MGI Symbol;Acc:MGI:1919053]	72.6454	118.725	444.46	322.111	71.0045	66.483	74.9679	545.076	122.352	98.9143	219.886	187.078	140.438	72.3719	99.3558	109.333	100.84	142.837	110.368	75.1212	327.789	92.5815	136.714	119.422	122.512	91.0595	367.434	120.083	110.806	91.5629	114.322	154.475	0.572675	0.272459	0.88305	154.475	0.667384	0.181286	0.970438	154.475	1.1851	0.017339	0.373213	154.475	0.0947082	0.835769	0.976727
ENSMUSG00000005501	Serpinb1a	serine (or cysteine) peptidase inhibitor, clade B, member 1a [Source:MGI Symbol;Acc:MGI:1913472]	96.8605	333.195	318.754	181.533	56.8036	56.6004	89.4778	407.101	88.3201	81.9134	183.773	216.526	313.817	100.517	71.757	105.314	233.892	324.883	63.8272	86.7309	202.749	91.3791	200.953	92.6133	171.317	92.7615	318.905	218.901	162.063	299.661	301.047	179.818	1.13026	0.0304506	0.708748	179.818	0.942263	0.0596832	0.753273	179.818	1.94307	9.7729e-05	0.0233729	179.818	-0.188002	0.680141	0.941032
ENSMUSG00000006057	Gm21083	predicted gene, 21083 [Source:MGI Symbol;Acc:MGI:5434438]	0	2.55322	1.12237	0	0	0	0.806106	0.758103	0.810276	3.09107	1.60501	5.19662	9.53589	5.36088	5.51977	3.21568	15.4061	11.2029	6.64867	7.51212	1.41288	4.80943	4.11789	3.65579	11.9524	3.40409	8.66589	11.2578	6.78401	1.18913	30.4858	5.7133	4.33662	0.00202455	0.500816	5.7133	4.25769	0.002153	0.214552	5.7133	5.32685	0.00010483	0.0244671	5.7133	-0.0789294	0.914933	0.98847
ENSMUSG00000006281	Ctsh	cathepsin H [Source:MGI Symbol;Acc:MGI:107285]	13.4529	30.6386	41.5278	19.9244	8.96899	4.49209	9.67328	115.99	133.696	0	45.7426	25.9831	65.0174	16.7528	16.5593	11.2549	19.6077	75.6193	23.9352	15.0242	59.3412	34.8683	44.4732	34.1207	12.9484	11.0633	160.319	26.2682	24.8747	29.7282	20.959	36.9474	1.82624	0.0360633	0.728853	36.9474	1.828	0.0288491	0.609939	36.9474	2.7639	0.000892804	0.082303	36.9474	0.00176402	0.998099	0.999351
ENSMUSG00000006310	S100a4	S100 calcium binding protein A4 [Source:MGI Symbol;Acc:MGI:1330282]	1.34529	7.65965	3.36712	2.21382	0	2.69526	0.806106	7.58103	12.1541	6.18215	4.81502	4.33052	6.06829	2.01033	4.13983	4.0196	15.4061	51.8133	9.30813	0	2.82577	6.01178	5.76505	10.9674	21.9127	3.40409	19.9315	17.5121	9.79913	8.3239	15.2429	8.82367	1.84616	0.0994314	0.825154	8.82367	3.09814	0.00353122	0.270383	8.82367	3.66314	0.000516548	0.0613899	8.82367	1.25198	0.120309	0.620803
ENSMUSG00000006356	Pdlim1	PDZ and LIM domain 1 (elfin) [Source:MGI Symbol;Acc:MGI:1860611]	6.72643	42.1281	43.7725	47.5972	11.2112	17.07	6.44885	109.167	21.8775	24.7286	41.7301	44.1713	40.7443	19.4332	9.65959	10.451	35.0138	61.6158	23.9352	14.3413	75.5893	25.2495	28.8252	12.186	26.8928	15.3184	74.5267	40.0277	32.4125	71.3477	43.8233	35.6696	0.814497	0.161247	0.858629	35.6696	0.916391	0.100412	0.878062	35.6696	2.18428	6.60805e-05	0.0180297	35.6696	0.101894	0.837765	0.977008
ENSMUSG00000006411	Thbs1	thrombospondin 1 [Source:MGI Symbol;Acc:MGI:98737]	14.7981	16.5959	42.6502	16.6037	10.4638	2.69526	6.44885	25.0174	16.2055	9.27322	12.84	15.5899	10.4028	10.0517	15.1794	10.451	9.80387	22.4057	2.65947	12.9755	17.6611	224.841	13.1773	227.878	17.9285	8.51023	22.5313	36.2751	18.0907	29.7282	16.1956	29.0375	0.795488	0.333003	0.898734	29.0375	3.89652	3.9907e-07	0.000872029	29.0375	1.89278	0.0148304	0.348635	29.0375	3.10103	5.87424e-06	0.00567884
ENSMUSG00000006457	Apol11b	apolipoprotein L 11b [Source:MGI Symbol;Acc:MGI:3036248]	0	15.3193	1.12237	4.42764	4.48449	0.898419	0	5.30672	21.0672	17.0009	4.01251	2.59831	5.20139	2.68044	4.13983	11.2549	46.2183	7.00179	1.32973	3.4146	478.262	1.20236	5.76505	6.09298	10.9563	0	14.732	11.2578	6.78401	7.13477	23.817	27.0786	1.68158	0.241263	0.878527	27.0786	1.40034	0.312474	0.999856	27.0786	2.80982	0.0397358	0.512014	27.0786	-0.281232	0.815654	0.973374
ENSMUSG00000006519	Ighg2c	immunoglobulin heavy constant gamma 2C [Source:MGI Symbol;Acc:MGI:2686979]	6.72643	22.979	10.1014	5.53455	3.73708	2.69526	4.03053	12.8877	10.5336	10.8188	21.6676	23.3848	29.4746	8.04132	6.89971	11.2549	596.636	3556.91	13.2973	10.2438	6.35798	16.833	23.0602	7.31158	51.7935	23.8286	14.732	16.2612	21.8596	124.859	183.868	152.661	1.99736	0.126311	0.838001	152.661	2.81586	0.0241701	0.590444	152.661	4.3712	0.000443824	0.0552859	152.661	0.818498	0.458074	0.869294
ENSMUSG00000006717	Olig1	oligodendrocyte transcription factor 1 [Source:MGI Symbol;Acc:MGI:1355334]	438.563	809.37	1824.98	1658.15	362.497	446.514	365.166	2326.62	730.869	585.758	1218.2	989.09	745.533	451.654	477.46	501.646	687.672	754.793	502.639	358.533	1537.93	428.039	827.696	470.378	506.979	379.556	1408.21	444.057	401.011	416.195	433.47	749.014	0.475399	0.302218	0.891005	749.014	0.4174	0.343621	0.999856	749.014	0.665678	0.130817	0.770596	749.014	-0.0579988	0.886013	0.985204
ENSMUSG00000006850	Hvcn1	hydrogen voltage-gated channel 1 [Source:MGI Symbol;Acc:MGI:1921346]	2.69057	0	2.24475	3.32073	0.747416	0	0.806106	31.0822	47.8063	3.09107	14.445	7.79493	5.20139	2.01033	2.75988	10.451	12.605	4.20107	5.31893	8.19504	11.3031	6.01178	14.8244	6.09298	4.98015	1.70205	32.9304	6.25433	8.29157	7.13477	8.57413	9.35667	3.26661	0.0109036	0.664524	9.35667	3.65746	0.00355357	0.271023	9.35667	4.57153	0.000234472	0.0369677	9.35667	0.390851	0.595481	0.914149
ENSMUSG00000007029	Ntn1	netrin 1 [Source:MGI Symbol;Acc:MGI:105088]	40.3586	44.6813	116.727	97.4081	25.4121	18.8668	29.0198	112.957	30.7905	26.2741	56.1752	49.3679	35.5429	19.4332	28.9788	32.9607	37.8149	53.2136	34.5731	34.146	102.434	43.2848	40.3553	23.1533	47.8094	34.8919	61.5278	31.2716	22.6134	33.2956	22.8644	44.1186	0.252185	0.592553	0.957	44.1186	0.63324	0.158004	0.953039	44.1186	0.489004	0.276749	0.920719	44.1186	0.381055	0.353003	0.825878
ENSMUSG00000007338	Itgb7	integrin beta 7 [Source:MGI Symbol;Acc:MGI:96616]	4.03586	10.2129	20.2027	9.9622	2.24225	6.28893	3.22443	11.3715	8.91304	12.3643	10.4325	12.1255	10.4028	6.7011	15.1794	8.84313	8.40332	36.4093	5.31893	6.8292	16.9546	6.01178	17.2951	18.279	8.96427	6.80818	25.1311	32.5225	13.568	10.7022	9.52681	12.6014	1.37778	0.0337907	0.719552	12.6014	1.57482	0.0118241	0.460591	12.6014	2.2381	0.00026987	0.0399078	12.6014	0.197036	0.698741	0.946281
ENSMUSG00000007739	Tyrobp	TYRO protein tyrosine kinase binding protein [Source:MGI Symbol;Acc:MGI:1277211]	5.38114	21.7024	38.1607	4.42764	6.72674	5.39051	6.44885	134.942	310.336	3.09107	56.1752	25.9831	48.5464	9.38154	17.9392	16.0784	42.0166	74.219	15.9568	18.4389	32.4964	39.6778	92.2408	36.5579	16.9325	17.8715	257.377	42.5294	26.3823	17.8369	25.7224	46.9026	1.89108	0.06453	0.792619	46.9026	2.71578	0.00547563	0.3468	46.9026	3.57971	0.000242158	0.0372309	46.9026	0.824699	0.341607	0.819144
ENSMUSG00000007833	C3	complement component 3 [Source:MGI Symbol;Acc:MGI:88227]	44.3944	91.9158	193.048	156.074	41.1079	38.632	49.1725	496.557	93.992	88.0956	98.7078	105.665	158.643	62.9903	56.5776	51.4509	124.649	169.443	174.195	133.169	287.522	92.5815	116.948	103.581	79.6824	101.272	279.908	110.076	140.957	114.156	104.795	128.172	0.941053	0.0606619	0.784215	128.172	1.20154	0.0122601	0.461427	128.172	1.80489	0.000160252	0.0301402	128.172	0.260483	0.549662	0.903463
ENSMUSG00000008200	Ly6c1	lymphocyte antigen 6 complex, locus C1 [Source:MGI Symbol;Acc:MGI:96882]	28.251	118.725	66.22	86.339	23.9173	34.1399	22.571	156.169	51.0474	41.7295	70.6202	131.648	114.431	44.8974	56.5776	25.7255	95.2376	207.253	34.5731	30.0485	387.837	30.0589	68.357	30.4649	36.8531	35.743	116.123	61.2924	51.257	61.8347	54.3028	76.6374	1.16907	0.0576702	0.775855	76.6374	0.59084	0.31916	0.999856	76.6374	1.36213	0.0208219	0.399471	76.6374	-0.578227	0.281785	0.788277
ENSMUSG00000008393	Cspg4	chondroitin sulfate proteoglycan 4 [Source:MGI Symbol;Acc:MGI:2153093]	32.2868	44.6813	77.4437	71.9492	15.6957	22.4605	20.9588	113.715	51.8577	20.092	50.5577	61.4934	27.7408	24.7941	37.2584	32.9607	51.8205	43.4111	41.2217	27.3168	91.8375	60.1178	41.1789	43.8695	28.8849	24.6797	63.261	51.2855	43.7192	30.9174	34.2965	44.0721	0.632097	0.146725	0.851227	44.0721	1.00719	0.0152516	0.503328	44.0721	1.18812	0.00405294	0.185611	44.0721	0.375096	0.3133	0.807097
ENSMUSG00000008682	Tmem98	transmembrane protein 98 [Source:MGI Symbol;Acc:MGI:1923457]	53.8114	58.724	112.237	86.339	32.1389	22.4605	24.1832	134.942	41.3241	30.9107	56.1752	64.0917	63.2836	34.8457	24.839	36.1764	53.221	65.8168	37.2325	27.3168	90.4246	27.6542	47.7676	42.6509	40.8372	30.6368	82.326	35.0242	52.0108	54.6999	40.9653	51.2643	0.605139	0.165372	0.858629	51.2643	0.528812	0.207508	0.986822	51.2643	1.01518	0.0145763	0.346248	51.2643	-0.0763267	0.840608	0.977008
ENSMUSG00000008932	Slfn2	schlafen 2 [Source:MGI Symbol;Acc:MGI:1313258]	4.03586	5.10644	12.3461	3.32073	2.24225	2.69526	1.61221	15.9202	34.0316	7.72768	10.4325	9.52714	6.06829	3.35055	4.13983	5.62744	36.4144	46.2118	0	2.73168	12.0095	25.2495	11.5301	28.0277	30.8769	2.55307	24.2645	25.0173	9.04535	16.6478	14.2902	14.4286	1.14154	0.233836	0.878153	14.4286	3.16469	0.000384385	0.097933	14.4286	3.03133	0.000680528	0.0697822	14.4286	2.02316	0.00651007	0.214824
ENSMUSG00000009075	Apobec1	apolipoprotein B mRNA editing enzyme, catalytic polypeptide 1 [Source:MGI Symbol;Acc:MGI:103298]	2.69057	8.93626	8.97898	2.21382	4.48449	0.898419	0.806106	13.6458	17.8261	1.54554	2.40751	9.52714	6.93519	1.34022	0	0.80392	11.2044	9.80251	10.6379	7.51212	9.18375	15.6306	5.76505	9.74877	3.98412	10.2123	33.797	13.7595	12.8142	3.56739	9.52681	8.04873	0.15586	0.869096	0.985478	8.04873	2.08473	0.0131731	0.476101	8.04873	2.8082	0.000711985	0.07175	8.04873	1.92887	0.01103	0.259904
ENSMUSG00000009585	Slc1a7	solute carrier family 1 (glutamate transporter), member 7 [Source:MGI Symbol;Acc:MGI:2444087]	4.03586	15.3193	7.85661	3.32073	0	4.49209	4.03053	6.06482	4.05138	3.09107	6.42002	7.79493	13.8704	11.3919	6.89971	5.62744	14.0055	16.8043	10.6379	8.87797	12.716	0	9.05936	12.186	14.9404	7.65921	12.1322	6.25433	9.04535	43.9978	32.3912	10.2577	1.782	0.0210571	0.689405	10.2577	1.66873	0.0264467	0.603031	10.2577	2.89512	7.87043e-05	0.0208858	10.2577	-0.113269	0.850696	0.979568
ENSMUSG00000009863	Cxcr4	chemokine (C-X-C motif) receptor 4 [Source:MGI Symbol;Acc:MGI:109563]	5.38114	3.82983	13.4685	3.32073	0.747416	2.69526	3.22443	29.566	8.10276	3.09107	6.42002	7.79493	7.80209	0.67011	0	3.21568	16.8066	26.6068	5.31893	3.4146	7.06442	51.7013	5.76505	65.8042	3.98412	4.25512	25.9977	22.5156	10.5529	14.2695	6.66877	12.3937	0.443929	0.683038	0.966858	12.3937	3.56495	0.000305786	0.0897529	12.3937	2.85814	0.00397572	0.183945	12.3937	3.12102	0.000362066	0.065771
ENSMUSG00000010453	Cfh	complement component factor h [Source:MGI Symbol;Acc:MGI:88385]	16.1434	30.6386	62.8529	18.8175	18.6854	4.49209	12.8977	150.862	128.024	6.18215	52.9652	35.5102	28.6077	10.0517	27.5988	14.4706	21.0083	89.6229	29.2541	19.1218	82.6538	324.636	57.6505	266.873	18.9246	17.0205	76.2598	48.7837	30.1512	52.3217	8.57413	55.6508	0.734607	0.43551	0.925093	55.6508	3.5032	8.67005e-05	0.0466545	55.6508	1.83995	0.040062	0.512014	55.6508	2.76859	0.000635954	0.0893829
ENSMUSG00000010538	Mafa	v-maf musculoaponeurotic fibrosarcoma oncogene family, protein A (avian) [Source:MGI Symbol;Acc:MGI:2673307]	43.0491	86.8094	149.276	127.295	33.6337	37.7336	47.5603	153.137	98.0434	63.367	73.8302	77.9493	53.7477	44.8974	40.0183	38.5882	71.4282	71.4183	39.892	32.7802	124.334	38.4754	58.4741	64.5856	44.8213	31.4879	77.993	51.2855	41.4579	29.7282	48.5868	64.024	0.163861	0.669302	0.965414	64.024	0.261022	0.477209	0.999856	64.024	0.334627	0.361134	0.954895	64.024	0.0971609	0.773392	0.964535
ENSMUSG00000011179	En1	engrailed 1 [Source:MGI Symbol;Acc:MGI:95389]	6.72643	62.5538	19.0803	36.528	11.9587	8.08577	18.5404	35.6308	22.6877	9.27322	14.445	45.0374	37.2767	42.2169	17.9392	17.6863	74.2293	60.2154	45.2109	25.951	32.4964	14.4283	26.3545	17.0604	55.7777	20.4246	84.9257	71.2993	65.5788	242.582	182.915	48.5439	1.17066	0.040262	0.745563	48.5439	1.06133	0.0535303	0.732855	48.5439	3.32549	6.49286e-10	1.79685e-06	48.5439	-0.109326	0.822274	0.974578
ENSMUSG00000011256	Gpr151	G protein-coupled receptor 151 [Source:MGI Symbol;Acc:MGI:2441887]	8.07171	48.5111	8.97898	3.32073	8.96899	1.79684	8.86717	3.03241	4.05138	3.09107	6.42002	10.3932	1.7338	16.7528	11.0395	4.0196	16.8066	15.4039	9.30813	8.19504	14.8353	6.01178	9.88294	4.87439	11.9524	5.10614	20.7981	31.2716	20.352	47.5652	46.6814	13.6184	0.346567	0.627869	0.960307	13.6184	0.204856	0.767079	0.999856	13.6184	2.32877	0.000418616	0.0539621	13.6184	-0.141711	0.821905	0.974578
ENSMUSG00000013033	Serpine2	serine (or cysteine) peptidase inhibitor, clade E, member 2 [Source:MGI Symbol;Acc:MGI:101780]	575.782	694.475	1912.52	1213.17	459.661	468.975	374.839	2338.75	1021.76	724.857	1010.35	1225.54	924.114	644.646	698.251	603.744	920.164	966.247	607.688	457.557	1359.9	801.972	884.523	682.414	1030.89	498.699	1390.88	651.701	593.224	492.299	724.991	864.403	0.723998	0.0572904	0.77461	864.403	0.843604	0.0205408	0.554106	864.403	0.82721	0.0231273	0.415139	864.403	0.119607	0.720287	0.953443
ENSMUSG00000013936	C1qa	complement component 1, q subcomponent, alpha polypeptide [Source:MGI Symbol;Acc:MGI:88223]	60.5378	137.874	200.905	44.2764	47.0872	44.9209	39.4992	1215.24	4000.33	108.188	479.094	339.513	347.627	110.568	109.015	102.098	294.116	536.337	135.633	58.7312	309.422	109.414	887.818	81.646	214.146	79.9962	1823.3	205.142	202.767	147.452	231.502	406.499	1.93269	0.0536776	0.76956	406.499	2.64787	0.00570062	0.348367	406.499	3.57423	0.000189053	0.033294	406.499	0.715178	0.413925	0.851163
ENSMUSG00000014303	Ptprz1	protein tyrosine phosphatase, receptor type Z, polypeptide 1 [Source:MGI Symbol;Acc:MGI:97816]	64.5737	91.9158	318.754	159.395	67.2674	66.483	63.6824	172.847	109.387	86.55	99.5103	200.936	91.8913	85.7741	82.7965	83.6077	110.644	159.641	163.557	110.633	154.004	98.5933	125.184	137.701	127.492	74.89	175.918	95.0657	81.4082	96.3195	108.606	118.08	0.387008	0.244786	0.878527	118.08	0.775445	0.0145021	0.492004	118.08	0.762186	0.0162566	0.363653	118.08	0.388437	0.179629	0.700218
ENSMUSG00000014426	Vsir	V-set immunoregulatory receptor [Source:MGI Symbol;Acc:MGI:1921298]	49.7756	67.6603	160.499	78.5907	35.876	33.2415	39.4992	328.258	615.81	40.1839	148.463	89.2087	53.7477	32.8354	37.2584	50.647	89.6354	149.838	54.5191	25.2681	141.288	69.7367	254.486	82.8646	69.7221	36.594	266.909	73.801	73.1166	49.9434	67.6404	108.35	0.26927	0.716139	0.970189	108.35	1.50541	0.0326821	0.631855	108.35	1.55516	0.0273131	0.447321	108.35	1.23614	0.0557635	0.471794
ENSMUSG00000014496	Ptprc	protein tyrosine phosphatase, receptor type, C [Source:MGI Symbol;Acc:MGI:97810]	0	12.7661	14.5908	6.64146	4.48449	2.69526	4.83664	27.2917	55.909	6.18215	15.2475	13.8577	12.1366	2.01033	6.89971	6.43136	18.2072	44.8115	10.6379	8.87797	22.6062	28.8566	32.1196	28.0277	26.8928	4.25512	61.5278	22.5156	12.8142	14.2695	12.3849	17.9594	0.752651	0.343046	0.898792	17.9594	2.57256	0.000475344	0.110944	17.9594	2.62139	0.000366027	0.0499343	17.9594	1.81991	0.00454329	0.184116
ENSMUSG00000015016	Cst7	cystatin F (leukocystatin) [Source:MGI Symbol;Acc:MGI:1298217]	0	0	0	1.10691	0	0	0	9.09723	12.1541	1.54554	4.01251	0	1.7338	0	0	0.80392	9.80387	4.20107	0	0.68292	5.65154	7.21414	13.1773	4.87439	1.99206	0.851023	49.3956	8.75606	6.03023	7.13477	3.81073	5.32031	2.12796	0.23864	0.878527	5.32031	5.23266	0.00101828	0.161139	5.32031	6.65318	2.4778e-05	0.00941174	5.32031	3.10471	0.016596	0.300958
ENSMUSG00000015053	Havcr2	hepatitis A virus cellular receptor 2 [Source:MGI Symbol;Acc:MGI:2159682]	4.03586	7.65965	11.2237	3.32073	2.24225	2.69526	3.22443	52.3091	93.992	7.72768	12.0375	13.8577	8.66899	2.68044	11.0395	1.60784	7.00277	18.2047	5.31893	6.8292	17.6611	3.60707	29.6488	3.65579	11.9524	9.36125	70.1937	11.2578	11.3067	13.0804	8.57413	14.8844	1.09074	0.254902	0.882185	14.8844	2.12128	0.0189813	0.54956	14.8844	3.08167	0.000570401	0.0638717	14.8844	1.03055	0.184047	0.703776
ENSMUSG00000015243	Col1a2	collagen, type I, alpha 2 [Source:MGI Symbol;Acc:MGI:88468]	45.7397	77.8731	264.88	146.112	68.0148	50.3115	62.0702	409.375	171.779	95.8233	102.72	69.2883	101.427	22.1136	51.0579	61.9019	32.2127	112.029	37.2325	17.7559	117.976	7132.38	70.8278	9403.91	126.496	22.1266	100.524	938.149	85.9308	927.521	71.4511	659.336	-0.024778	0.983595	0.996917	659.336	5.80015	4.50149e-07	0.000872029	659.336	2.81964	0.0141894	0.343449	659.336	5.82493	3.45386e-08	0.000158601
ENSMUSG00000015312	H2-DMb1	histocompatibility 2, class II, locus Mb1 [Source:MGI Symbol;Acc:MGI:95922]	10.7623	33.1918	29.1817	15.4967	14.2009	3.59368	10.4794	56.8577	73.7351	29.3652	25.6801	37.2425	41.6112	28.8147	26.2189	31.3529	39.2155	36.4093	13.2973	30.7314	25.4319	20.4401	37.8846	23.1533	31.873	28.0838	71.9269	48.7837	39.1965	16.6478	27.6278	31.4734	1.74776	0.000238124	0.157568	31.4734	1.57489	0.000646052	0.129024	31.4734	2.1015	4.16318e-06	0.00256287	31.4734	-0.172862	0.652138	0.932088
ENSMUSG00000015340	Pdyn	prodynorphin [Source:MGI Symbol;Acc:MGI:97535]	68.6096	237.449	132.44	125.081	59.0458	72.7719	54.8152	166.783	118.3	123.643	158.093	263.296	144.772	238.559	139.374	123	448.177	351.49	224.725	213.071	249.374	203.198	262.722	218.129	272.912	119.143	177.651	207.644	245.732	375.765	411.558	202.642	1.38047	7.71091e-05	0.108701	202.642	1.7917	8.08129e-08	0.000313101	202.642	2.18975	4.96659e-11	1.60355e-07	202.642	0.41123	0.169697	0.690975
ENSMUSG00000015488	Cdkn2a	cyclin dependent kinase inhibitor 2A [Source:MGI Symbol;Acc:MGI:104738]	21.5246	165.959	14.5908	24.352	18.6854	28.7494	29.8259	60.6482	132.885	191.647	85.8678	159.363	123.1	58.9697	64.8573	73.9607	341.735	329.084	42.5515	66.2433	87.5989	82.9626	144.126	97.4877	444.229	113.186	245.245	496.593	239.702	536.297	653.539	177.957	1.64072	0.0266251	0.69991	177.957	2.77756	8.50051e-05	0.0466545	177.957	4.07651	7.64994e-09	1.29885e-05	177.957	1.13684	0.0755768	0.52569
ENSMUSG00000015568	Gatm	glycine amidinotransferase (L-arginine:glycine amidinotransferase) [Source:MGI Symbol;Acc:MGI:1914342]	286.546	337.025	798.007	658.612	227.214	237.183	220.067	1054.52	856.462	347.746	543.294	420.06	249.667	174.229	270.469	217.059	327.73	546.14	194.141	198.73	595.531	260.911	533.679	274.184	460.166	188.076	827.593	280.194	269.099	181.937	228.644	392.633	-0.00313777	0.994603	0.999071	392.633	0.59053	0.182493	0.970616	392.633	0.649067	0.142779	0.790485	392.633	0.593667	0.144822	0.659089
ENSMUSG00000015656	Fabp4	fatty acid binding protein 4, adipocyte [Source:MGI Symbol;Acc:MGI:88038]	5.38114	21.7024	14.5908	16.6037	8.96899	7.18735	4.03053	1402.49	117.49	10.8188	8.02503	26.8492	27.7408	38.8664	121.435	9.64705	30.8122	47.6122	7.9784	4.78044	9.89019	45.6896	18.9423	47.5253	58.7658	2.55307	45.9292	20.0138	11.3067	39.2413	51.4448	76.3153	2.87034	0.0156345	0.683742	76.3153	2.36278	0.0382037	0.664958	76.3153	2.31849	0.0419848	0.517725	76.3153	-0.507567	0.618214	0.922492
ENSMUSG00000015852	Ighg2b	immunoglobulin heavy constant gamma 2B [Source:MGI Symbol;Acc:MGI:96445]	4.03586	37.0217	5.61186	0	1.49483	3.59368	11.2855	5.30672	2.43083	4.63661	1.60501	43.3052	11.2697	4.02066	2.75988	12.0588	166.666	3047.18	5.31893	0	0	1.20236	9.05936	8.53018	55.7777	2.55307	37.2633	1.25087	6.03023	108.211	66.6877	114.706	0.468723	0.798768	0.975181	114.706	1.49971	0.391923	0.999856	114.706	3.00722	0.0851109	0.676528	114.706	1.03098	0.520117	0.892817
ENSMUSG00000016458	Col5a2	collagen, type V, alpha 2 [Source:MGI Symbol;Acc:MGI:88458]	10.7623	7.65965	34.7936	8.85528	8.22157	2.69526	8.86717	14.4039	5.67193	3.09107	8.02503	6.92883	9.53589	4.69077	1.37994	4.0196	4.20166	18.2047	6.64867	6.8292	8.47731	265.721	1.64716	291.245	6.97221	7.65921	9.53248	50.0346	13.568	32.1065	7.62145	27.4201	-0.410096	0.716252	0.970189	27.4201	4.11235	8.01903e-05	0.0456896	27.4201	1.76228	0.0932237	0.695866	27.4201	4.52244	3.1524e-06	0.00482528
ENSMUSG00000017002	Mmp13	matrix metallopeptidase 13 [Source:MGI Symbol;Acc:MGI:1340026]	0	0	1.12237	1.10691	0.747416	0	0	0.758103	5.67193	12.3643	0.802503	0	0.866899	0	0	0.80392	0	0	0	0	0.706442	78.1532	0.823579	243.719	0.99603	0	0.866589	10.0069	0.753779	15.4587	3.81073	12.091	0.646727	0.784617	0.973979	12.091	7.79102	0.000204631	0.0708969	12.091	4.39055	0.0377004	0.50296	12.091	7.14429	0.00012439	0.0420905
ENSMUSG00000017677	Hcls1	hematopoietic cell specific Lyn substrate 1 [Source:MGI Symbol;Acc:MGI:104568]	4.03586	14.0427	24.6922	5.53455	9.7164	3.59368	4.03053	87.9399	131.265	9.27322	30.4951	17.3221	18.2049	14.0723	17.9392	11.2549	25.21	43.4111	18.6163	10.2438	33.9092	30.0589	51.0619	17.0604	12.9484	14.4674	90.1253	30.0208	21.1058	24.9717	15.2429	27.1838	1.39213	0.0659651	0.794994	27.1838	2.11162	0.0034282	0.265645	27.1838	2.6417	0.000233209	0.0369677	27.1838	0.71949	0.250031	0.764691
ENSMUSG00000017713	Acvr1c	activin A receptor, type IC [Source:MGI Symbol;Acc:MGI:2661081]	18.834	30.6386	28.0593	32.1004	13.4535	14.3747	9.67328	39.4213	20.2569	13.9098	16.8526	38.9747	16.4711	28.1446	20.6991	28.9411	28.0111	30.8079	29.2541	21.1705	24.019	12.0236	19.7659	25.5905	21.9127	20.4246	26.8643	32.5225	13.568	30.9174	56.2082	24.9306	0.930349	0.0240744	0.697103	24.9306	0.678255	0.0921996	0.858288	24.9306	1.34856	0.000595015	0.0647564	24.9306	-0.252095	0.470068	0.873566
ENSMUSG00000017733	Nmu	neuromedin U [Source:MGI Symbol;Acc:MGI:1860476]	6.72643	39.5749	38.1607	35.4211	20.1802	13.4763	12.8977	39.4213	26.7391	17.0009	24.8776	27.7153	37.2767	20.1033	6.89971	17.6863	11.2044	11.2029	10.6379	5.46336	26.1384	8.4165	14.8244	10.9674	10.9563	5.10614	25.1311	8.75606	13.568	14.2695	20.0063	18.5649	0.425213	0.355881	0.903589	18.5649	-0.628179	0.178384	0.966873	18.5649	0.0856562	0.848589	0.998198	18.5649	-1.05339	0.0136301	0.272737
ENSMUSG00000017801	Plin4	perilipin 4 [Source:MGI Symbol;Acc:MGI:1929709]	5.38114	6.38304	4.48949	4.42764	4.48449	0.898419	0.806106	94.7628	9.72331	4.63661	20.0626	52.8323	157.776	46.9077	4.13983	6.43136	22.4089	30.8079	111.698	71.7066	69.9378	20.4401	32.9431	6.09298	7.96824	18.7225	24.2645	17.5121	27.1361	72.5369	68.5931	33.1969	4.68149	3.26802e-06	0.0291933	33.1969	3.04151	0.00195749	0.202488	33.1969	4.31889	9.40017e-06	0.00466923	33.1969	-1.63998	0.0342089	0.396435
ENSMUSG00000017978	Trem2	triggering receptor expressed on myeloid cells 2 [Source:MGI Symbol;Acc:MGI:1913150]	18.834	22.979	42.6502	15.4967	10.4638	13.4763	9.67328	285.805	806.225	29.3652	95.4978	68.4222	78.8878	15.4125	26.2189	21.7059	30.8122	112.029	38.5623	28.6827	87.5989	43.2848	184.482	21.9347	48.8055	39.9981	409.897	65.045	67.8401	30.9174	43.8233	90.9124	1.66724	0.0779408	0.813775	90.9124	2.5992	0.00401145	0.292142	90.9124	3.46514	0.000121735	0.02712	90.9124	0.931959	0.251451	0.766199
ENSMUSG00000018008	Anxa10	annexin A10 [Source:MGI Symbol;Acc:MGI:1347090]	8.07171	31.9152	3.36712	14.3898	5.23191	8.08577	7.25496	6.82292	1.62055	6.18215	6.42002	11.2593	9.53589	10.0517	4.13983	6.43136	21.0083	49.0125	14.6271	8.87797	9.89019	8.4165	12.3537	8.53018	11.9524	6.80818	14.732	18.763	20.352	49.9434	34.2965	14.462	0.177057	0.7877	0.973979	14.462	0.498051	0.425198	0.999856	14.462	2.00852	0.000837589	0.0787659	14.462	0.320994	0.574616	0.908801
ENSMUSG00000018451	Myo1f	myosin IF [Source:MGI Symbol;Acc:MGI:107711]	9.417	7.65965	11.2237	4.42764	2.24225	6.28893	1.61221	58.3739	46.996	4.63661	20.8651	10.3932	9.53589	5.36088	4.13983	4.0196	30.8122	30.8079	6.64867	10.2438	17.6611	6.01178	23.0602	9.74877	7.96824	8.51023	53.7285	8.75606	18.8445	17.8369	10.4795	15.3259	0.8045	0.327932	0.895436	15.3259	1.74968	0.0234555	0.583302	15.3259	2.7315	0.000324642	0.0459049	15.3259	0.945177	0.157332	0.673946
ENSMUSG00000018566	Mpeg1	macrophage expressed gene 1 [Source:MGI Symbol;Acc:MGI:1333743]	24.2151	40.8515	87.5451	15.4967	18.6854	27.851	16.1221	379.051	532.351	29.3652	150.87	62.3595	42.4781	33.5055	38.6384	37.7843	57.4227	133.034	98.4003	58.0482	143.408	82.9626	245.426	92.6133	48.8055	45.9552	541.618	105.073	111.559	118.913	82.8833	112.104	0.868358	0.267052	0.88305	112.104	2.30711	0.00194714	0.202488	112.104	3.20316	1.64006e-05	0.00706026	112.104	1.43875	0.0335575	0.394334
ENSMUSG00000018672	Elf4	E74-like factor 4 (ets domain transcription factor) [Source:MGI Symbol;Acc:MGI:1928377]	1.34529	3.82983	5.61186	3.32073	3.73708	0.898419	0.806106	12.8877	12.9644	13.9098	3.21001	3.46441	0	0.67011	0	1.60784	2.80111	7.00179	1.32973	0.68292	4.23865	16.833	8.23579	6.09298	1.99206	0.851023	15.5986	2.50173	3.7689	8.3239	7.62145	5.34009	-1.54265	0.210991	0.874967	5.34009	1.84609	0.0431434	0.682948	5.34009	2.03774	0.0248251	0.42845	5.34009	3.38874	0.00167629	0.128179
ENSMUSG00000018707	Ctss	cathepsin S [Source:MGI Symbol;Acc:MGI:107341]	91.4794	136.597	257.023	55.3455	65.0252	63.7877	69.3251	1703.46	5171.18	148.371	569.777	400.14	359.763	122.63	121.435	112.549	287.113	520.933	180.844	112.682	409.03	141.878	1118.42	126.734	201.198	122.547	2107.54	322.723	226.134	145.074	258.177	500.607	1.43936	0.137762	0.844633	500.607	2.3737	0.010452	0.446478	500.607	3.21205	0.00052835	0.0624098	500.607	0.934339	0.271099	0.779785
ENSMUSG00000018774	Gpnmb	glycoprotein (transmembrane) nmb [Source:MGI Symbol;Acc:MGI:1934765]	2.69057	19.1491	6.73424	7.74837	5.97933	7.18735	1.61221	28.8079	16.2055	24.7286	16.8526	23.3848	23.4063	11.3919	12.4195	14.4706	74.2293	68.6176	37.2325	25.951	38.1479	16.833	39.5318	29.2463	8.96427	26.3817	260.843	41.2785	49.7494	102.265	76.2145	36.7426	1.65631	0.00922417	0.646271	36.7426	2.30973	0.000143704	0.0618224	36.7426	4.43809	9.94297e-14	9.63076e-10	36.7426	0.653418	0.189111	0.709285
ENSMUSG00000018820	Ifit1	interferon-induced protein with tetratricopeptide repeats 1 [Source:MGI Symbol;Acc:MGI:99450]	6.72643	21.7024	34.7936	15.4967	9.7164	13.4763	8.86717	27.2917	29.1699	20.092	16.8526	36.3764	38.1436	17.4229	33.1186	25.7255	18.2072	30.8079	25.2649	23.9022	26.1384	25.2495	22.2366	9.74877	42.8293	22.9776	33.797	28.7699	32.4125	11.8913	28.5804	23.9774	1.41064	0.000716077	0.318076	23.9774	1.21997	0.00268192	0.235847	23.9774	1.365	0.000729366	0.0720882	23.9774	-0.190669	0.572027	0.908354
ENSMUSG00000018930	Slpi	secretory leukocyte peptidase inhibitor [Source:MGI Symbol;Acc:MGI:109297]	8.07171	19.1491	5.61186	4.42764	4.48449	3.59368	4.83664	5.30672	6.48221	3.09107	4.81502	9.52714	6.93519	5.36088	6.89971	7.23528	39.2155	260.467	3.9892	4.09752	9.18375	25.2495	1.64716	26.8091	18.9246	4.25512	20.7981	11.2578	2.26134	14.2695	8.57413	17.9538	0.612486	0.552164	0.950657	17.9538	1.82083	0.0608076	0.756119	17.9538	1.40219	0.150662	0.79831	17.9538	1.20835	0.166212	0.6873
ENSMUSG00000019302	Selplg	selectin, platelet (p-selectin) ligand [Source:MGI Symbol;Acc:MGI:106689]	14.7981	14.0427	74.0766	13.2829	14.9483	15.2731	15.316	325.984	577.727	17.0009	110.745	64.9578	52.0139	20.7734	23.459	22.5098	43.4172	70.0179	33.2433	30.0485	74.1765	55.3084	140.008	46.3067	31.873	22.9776	218.38	38.7768	36.1814	16.6478	31.4385	71.4947	0.96848	0.27598	0.88305	71.4947	1.96751	0.0202425	0.553086	71.4947	2.17228	0.0103082	0.300462	71.4947	0.999033	0.194036	0.71281
ENSMUSG00000019467	Col2a1	collagen, type II, alpha 1 [Source:MGI Symbol;Acc:MGI:88452]	12.1076	3.82983	7.85661	11.0691	2.98966	1.79684	5.64274	12.8877	1.62055	3.09107	2.40751	12.9916	4.3345	1.34022	5.51977	4.0196	8.40332	11.2029	14.6271	6.14628	8.47731	163.521	6.58863	151.106	13.9444	10.2123	6.06612	43.7803	7.53779	28.5391	4.76341	18.3521	0.0845593	0.933482	0.991707	18.3521	4.30116	2.75427e-06	0.00313858	18.3521	2.35979	0.0108802	0.306957	18.3521	4.2166	4.84245e-07	0.00148244
ENSMUSG00000019718	Cd63	CD63 antigen [Source:MGI Symbol;Acc:MGI:99529]	452.016	774.902	868.717	691.819	327.368	356.672	389.349	1348.66	1116.56	698.582	686.14	877.363	1091.43	591.037	521.618	508.882	977.586	1069.87	533.223	334.631	707.149	561.501	703.336	497.187	987.066	373.599	1318.08	702.986	619.606	605.267	1057.48	725.108	0.923112	0.0094059	0.64633	725.108	0.803841	0.0181098	0.537249	725.108	1.26678	0.000193344	0.0334416	725.108	-0.119271	0.701885	0.947489
ENSMUSG00000019774	Kdm6a	lysine (K)-specific demethylase 6A [Source:MGI Symbol;Acc:MGI:1095419]	95.5153	91.9158	131.318	117.333	47.8346	54.8036	54.8152	99.3114	98.0434	75.7313	80.2503	95.2714	26.8739	58.2996	62.0974	45.0195	78.431	102.226	126.325	116.096	90.4246	72.1414	56.8269	63.367	63.7459	65.5288	49.3956	61.2924	76.8855	67.7804	44.776	77.6927	-0.138135	0.550588	0.950039	77.6927	0.291309	0.181073	0.970438	77.6927	0.196966	0.36739	0.956168	77.6927	0.429445	0.0356455	0.399105
ENSMUSG00000019826	Cthrc1	collagen triple helix repeat containing 1 [Source:MGI Symbol;Acc:MGI:1915838]	14.7981	437.877	299.674	11.0691	328.863	11.6794	6.44885	9.09723	397.035	465.206	316.186	13.8577	6.93519	10.7218	8.27965	7.23528	21.0083	462.118	9.30813	239.705	6.35798	282.554	386.258	348.519	3.98412	3.40409	362.234	651.701	302.265	239.015	13.3375	177.674	-3.80114	0.00990783	0.661012	177.674	0.824656	0.553346	0.999856	177.674	1.43891	0.300918	0.929615	177.674	4.6258	0.000369246	0.065771
ENSMUSG00000019836	Itgb2	integrin beta 2 [Source:MGI Symbol;Acc:MGI:96611]	13.4529	28.0854	19.0803	2.21382	9.7164	4.49209	8.86717	119.78	150.711	3.09107	45.7426	21.6526	31.2084	8.71143	15.1794	11.2549	23.8094	58.815	35.9028	14.3413	50.8639	56.5108	74.1221	47.5253	3.98412	12.7653	149.92	41.2785	39.1965	30.9174	10.4795	37.2604	1.10146	0.223609	0.878153	37.2604	2.33561	0.00661007	0.373325	37.2604	2.81864	0.00102091	0.0872191	37.2604	1.23414	0.10895	0.601055
ENSMUSG00000019853	Tec	tec protein tyrosine kinase [Source:MGI Symbol;Acc:MGI:98662]	6.72643	6.38304	6.73424	14.3898	2.98966	3.59368	6.44885	21.2269	29.9802	7.72768	7.22252	16.456	1.7338	5.36088	2.75988	4.0196	11.2044	21.0054	5.31893	6.8292	9.18375	8.4165	6.58863	8.53018	5.97618	4.25512	14.732	5.00346	12.0605	9.51303	0.952681	8.72567	-0.276288	0.699751	0.968678	8.72567	0.617823	0.343229	0.999856	8.72567	0.986698	0.123278	0.761147	8.72567	0.894111	0.151145	0.667202
ENSMUSG00000019916	Inka2	inka box actin regulator 2 [Source:MGI Symbol;Acc:MGI:1923497]	21.5246	34.4684	48.262	44.2764	22.4225	17.07	20.9588	47.7605	21.0672	32.4563	36.1126	23.3848	14.7373	14.0723	34.4985	21.7059	15.4061	14.0036	17.2865	18.4389	24.019	33.666	15.648	26.8091	22.9087	16.1694	36.3967	28.7699	21.8596	16.6478	16.1956	24.6203	0.0183592	0.960233	0.994453	24.6203	0.163161	0.643011	0.999856	24.6203	0.250658	0.473916	0.987852	24.6203	0.144802	0.657654	0.932946
ENSMUSG00000019920	Cd300a	CD300A molecule [Source:MGI Symbol;Acc:MGI:2443411]	5.38114	6.38304	4.48949	1.10691	2.24225	1.79684	1.61221	12.8877	37.2727	1.54554	3.21001	7.79493	0.866899	2.01033	0	2.41176	9.80387	7.00179	3.9892	4.09752	5.65154	6.01178	9.88294	8.53018	6.97221	0.851023	15.5986	6.25433	3.7689	8.3239	5.71609	6.32228	-0.380429	0.714425	0.970123	6.32228	1.76315	0.0470813	0.705529	6.32228	2.07086	0.0186606	0.383522	6.32228	2.14358	0.0127899	0.268076
ENSMUSG00000020097	Gm36161	predicted gene, 36161 [Source:MGI Symbol;Acc:MGI:5595320]	2.69057	15.3193	6.73424	5.53455	4.48449	5.39051	3.22443	9.09723	17.8261	18.5464	9.63003	20.7865	21.6725	18.7631	15.1794	19.2941	15.4061	33.6086	13.2973	9.56089	15.5417	13.2259	20.5895	26.8091	8.96427	17.8715	18.1984	11.2578	31.6587	14.2695	26.6751	15.6898	2.11821	7.80925e-05	0.108701	15.6898	2.00645	0.000130916	0.0576387	15.6898	2.25847	1.43558e-05	0.00646745	15.6898	-0.111767	0.773847	0.964558
ENSMUSG00000020101	Col1a1	collagen, type I, alpha 1 [Source:MGI Symbol;Acc:MGI:88467]	34.9774	14.0427	140.297	35.4211	36.6234	22.4605	32.2443	137.975	114.249	108.188	41.7301	31.1797	30.3415	6.03099	30.3587	32.1568	8.40332	33.6086	15.9568	6.14628	11.3031	3938.92	33.7667	5525.12	58.7658	5.10614	30.3306	540.374	46.7343	522.028	49.5394	366.944	-0.303398	0.812336	0.977956	366.944	5.97256	8.90983e-07	0.00143834	366.944	2.96433	0.0147757	0.348218	366.944	6.27596	1.98819e-08	0.000146718
ENSMUSG00000020186	C920006O11Rik	RIKEN cDNA C920006O11 gene [Source:MGI Symbol;Acc:MGI:2443759]	16.1434	22.979	23.5698	25.4589	8.22157	17.07	9.67328	9.09723	14.585	6.18215	3.21001	17.3221	17.338	12.062	16.5593	16.0784	1.40055	15.4039	7.9784	4.78044	14.8353	0	0.823579	9.74877	0.99603	1.70205	18.1984	13.7595	2.26134	7.13477	14.2902	10.9481	0.414111	0.514312	0.944465	10.9481	-2.22308	0.00190128	0.202488	10.9481	-0.0664904	0.914328	0.998198	10.9481	-2.6372	8.19683e-05	0.0334577
ENSMUSG00000020198	C4b	complement component 4B (Chido blood group) [Source:MGI Symbol;Acc:MGI:88228]	76.6813	164.683	216.618	121.76	94.9218	76.3656	71.7435	664.098	192.035	108.188	217.478	281.484	360.63	82.4235	139.374	133.451	250.699	441.113	261.957	266.339	687.368	226.043	305.548	197.413	274.904	280.838	751.333	300.208	336.939	354.36	232.454	262.576	1.14295	0.0177881	0.689405	262.576	1.66557	0.000301712	0.0897529	262.576	2.28598	6.80331e-07	0.00054914	262.576	0.522618	0.213224	0.731113
ENSMUSG00000020218	C1qc	complement component 1, q subcomponent, C chain [Source:MGI Symbol;Acc:MGI:88225]	29.5963	61.2772	104.381	28.7797	31.3915	29.6478	33.0504	642.871	1441.48	44.8206	244.763	150.702	156.042	55.6191	40.0183	55.4705	103.641	217.056	95.7408	45.7557	193.565	68.5343	424.967	51.1811	69.7221	77.4431	807.661	122.585	121.358	68.9695	95.2681	181.446	1.29286	0.159929	0.858603	181.446	2.1429	0.0147754	0.495207	181.446	2.95542	0.00076512	0.0748581	181.446	0.85005	0.289281	0.792563
ENSMUSG00000020220	Pld4	phospholipase D family, member 4 [Source:MGI Symbol;Acc:MGI:2144765]	5.38114	12.7661	41.5278	9.9622	8.22157	13.4763	9.67328	121.296	213.913	12.3643	44.1376	19.9204	32.9422	7.37121	4.13983	8.0392	18.2072	46.2118	26.5947	11.6096	31.0835	21.6424	56.8269	26.8091	10.9563	11.9143	102.258	23.7664	26.3823	20.2152	19.0536	32.4784	0.341826	0.674693	0.965638	32.4784	1.30005	0.0917567	0.857188	32.4784	1.88205	0.0141779	0.343449	32.4784	0.958227	0.173003	0.694584
ENSMUSG00000020399	Zc3hav1	zinc finger CCCH type, antiviral 1 [Source:MGI Symbol;Acc:MGI:1926031]	4.03586	28.0854	49.3844	19.9244	23.1699	9.88261	14.5099	73.536	38.083	29.3652	44.1376	38.1086	35.5429	23.4539	42.7782	30.549	29.4116	50.4129	53.1893	34.8289	70.6442	57.7131	35.4139	47.5253	38.8452	40.8491	62.3944	51.2855	36.1814	36.863	31.4385	37.5223	1.02633	0.0075108	0.618185	37.5223	1.45289	7.26658e-05	0.043664	37.5223	1.44571	7.83127e-05	0.0208858	37.5223	0.426566	0.17601	0.697986
ENSMUSG00000020437	Vim	vimentin [Source:MGI Symbol;Acc:MGI:98932]	143.946	317.876	310.897	189.282	164.431	112.302	131.395	673.953	164.486	115.915	325.816	337.78	296.48	231.188	151.794	147.921	282.912	550.341	227.384	195.315	475.436	767.104	262.722	644.638	124.504	171.907	680.272	452.813	378.397	577.917	459.192	323.42	0.605177	0.234103	0.878153	323.42	1.53264	0.00159871	0.192454	323.42	1.90511	8.6621e-05	0.0223736	323.42	0.927468	0.0371088	0.406207
ENSMUSG00000020532	Cd44	CD44 antigen [Source:MGI Symbol;Acc:MGI:88338]	52.4661	85.5328	69.5871	50.9179	35.1285	35.0383	33.8565	78.0846	38.083	23.183	36.9151	81.4137	74.5533	40.8767	35.8785	33.7647	54.6216	112.029	50.5299	32.0973	49.451	127.45	46.944	109.674	73.7062	38.296	129.988	112.578	56.5334	165.289	127.659	68.5124	0.419353	0.353782	0.902974	68.5124	1.18369	0.00583039	0.350765	68.5124	1.76909	3.45028e-05	0.0117261	68.5124	0.764341	0.050617	0.458388
ENSMUSG00000020585	A330015K06Rik	RIKEN cDNA A330015K06 gene [Source:MGI Symbol;Acc:MGI:2443553]	1.34529	2.55322	5.61186	12.176	2.98966	3.59368	4.03053	36.3889	5.67193	3.09107	17.6551	9.52714	8.66899	6.03099	5.51977	4.0196	9.80387	14.0036	14.6271	10.2438	14.8353	3.60707	12.3537	9.74877	25.8968	13.6164	32.0638	7.50519	16.5831	20.2152	14.2902	11.1598	0.781806	0.28382	0.887164	11.1598	1.89886	0.0051846	0.334787	11.1598	2.37084	0.000422238	0.0539621	11.1598	1.11706	0.0541761	0.466748
ENSMUSG00000020607	Lox	lysyl oxidase [Source:MGI Symbol;Acc:MGI:96817]	0	1.27661	7.85661	2.21382	0.747416	3.59368	1.61221	6.82292	5.67193	0	3.21001	1.73221	3.4676	1.34022	0	0.80392	1.40055	5.60143	0	2.73168	4.9451	173.139	3.29431	185.227	3.98412	0.851023	12.1322	33.7734	1.50756	15.4587	2.85804	15.3649	-0.42654	0.76098	0.973934	15.3649	5.22158	2.47577e-05	0.0177632	15.3649	2.7328	0.0286377	0.457382	15.3649	5.64812	1.43971e-06	0.00293829
ENSMUSG00000020620	Csf2rb	colony stimulating factor 2 receptor, beta, low-affinity (granulocyte-macrophage) [Source:MGI Symbol;Acc:MGI:1339759]	0	5.10644	4.48949	0	2.24225	2.69526	0	11.3715	22.6877	3.09107	4.01251	4.33052	4.3345	4.69077	2.75988	2.41176	16.8066	32.2082	5.31893	4.09752	12.0095	26.4518	10.7065	45.0881	7.96824	2.55307	19.9315	12.5087	11.3067	22.5935	8.57413	10.452	1.13978	0.261878	0.882747	10.452	3.48669	0.000196357	0.0704411	10.452	3.1935	0.000670393	0.0694484	10.452	2.34691	0.00209851	0.138656
ENSMUSG00000020629	Ppp1r1b	protein phosphatase 1, regulatory inhibitor subunit 1B [Source:MGI Symbol;Acc:MGI:94860]	220.627	603.836	491.599	429.481	222.73	348.587	220.873	969.613	751.936	969.051	678.115	811.539	656.243	509.954	441.581	524.96	598.036	602.154	530.564	508.093	696.552	518.216	576.505	785.995	489.051	445.085	1032.11	617.927	574.38	470.895	386.789	572.687	1.01611	5.21991e-05	0.099283	572.687	1.09254	5.49759e-06	0.00591663	572.687	1.22528	3.38867e-07	0.000328227	572.687	0.0764261	0.727125	0.954396
ENSMUSG00000020658	Defb1	defensin beta 1 [Source:MGI Symbol;Acc:MGI:1096878]	1.34529	3.82983	1.12237	0	0	1.79684	0.806106	3.79051	1.62055	0	2.40751	4.33052	4.3345	2.01033	8.27965	4.0196	2.80111	1.40036	2.65947	0	3.53221	2.40471	4.11789	0	3.98412	4.25512	10.3991	6.25433	6.78401	10.7022	8.57413	3.49956	2.41065	0.0193433	1	3.49956	1.90702	0.0649689	0.772607	3.49956	3.37563	0.000653606	0.0687494	3.49956	-0.503638	0.452688	0.866821
ENSMUSG00000020661	Cyp1b1	cytochrome P450, family 1, subfamily b, polypeptide 1 [Source:MGI Symbol;Acc:MGI:88590]	12.1076	74.0433	20.2027	12.176	23.9173	14.3747	16.9282	43.97	17.0158	9.27322	34.5076	41.573	30.3415	62.9903	46.918	19.2941	54.6216	88.2226	22.6055	38.2435	46.6252	49.2966	32.1196	38.9951	53.7856	28.0838	77.993	142.599	80.6544	315.119	165.767	55.371	1.11189	0.047277	0.755445	55.371	1.12906	0.0358069	0.647735	55.371	3.08066	6.38586e-09	1.29885e-05	55.371	0.0171692	0.971558	0.995291
ENSMUSG00000020716	Copz2	coatomer protein complex, subunit zeta 2 [Source:MGI Symbol;Acc:MGI:1929008]	18.834	38.2983	32.5488	22.1382	12.7061	22.4605	13.7038	98.5533	41.3241	43.275	36.1126	77.9493	58.0822	28.8147	30.3587	30.549	50.4199	75.6193	23.9352	22.5364	35.3221	40.8801	33.7667	43.8695	39.8412	34.0409	53.7285	47.5329	31.6587	32.1065	43.8233	39.2985	1.19299	0.00386145	0.55251	39.2985	1.24457	0.00174744	0.199126	39.2985	1.36713	0.000560677	0.0638657	39.2985	0.0515775	0.880888	0.983979
ENSMUSG00000020718	Flnc	filamin C, gamma [Source:MGI Symbol;Acc:MGI:95557]	21.5246	33.1918	33.6712	33.2073	20.1802	17.07	15.316	68.2292	21.8775	27.8197	18.4576	27.7153	30.3415	16.0826	16.5593	16.0784	33.6133	63.0161	38.5623	30.0485	48.7445	25.2495	36.2375	30.4649	42.8293	40.8491	94.4582	95.0657	67.0863	168.856	95.2681	44.0242	0.174018	0.670766	0.965638	44.0242	1.00882	0.00831526	0.412744	44.0242	2.5636	5.36691e-12	2.59919e-08	44.0242	0.834806	0.0167405	0.300958
ENSMUSG00000020790	Carhsp1	calcium regulated heat stable protein 1 [Source:MGI Symbol;Acc:MGI:1196368]	287.891	434.047	478.131	398.488	233.194	216.519	247.475	627.709	225.257	224.103	392.424	431.32	388.371	289.488	195.952	241.176	357.141	411.705	279.244	229.461	520.648	244.078	295.665	181.571	276.896	183.821	493.089	380.263	303.019	601.699	483.009	341.85	0.264637	0.392731	0.916479	341.85	0.0253647	0.931889	0.999856	341.85	0.959527	0.00115721	0.0974671	341.85	-0.239272	0.379928	0.837271
ENSMUSG00000020886	Marcksl1	MARCKS-like 1 [Source:MGI Symbol;Acc:MGI:97143]	181.614	195.321	410.789	385.205	142.756	231.792	154.772	368.438	185.553	160.736	191.798	206.999	188.984	151.445	157.313	108.529	147.058	169.443	83.7732	66.9262	208.401	128.652	166.363	91.3948	166.337	78.2941	286.841	186.379	97.2375	83.239	140.997	176.891	-0.219049	0.581516	0.955256	176.891	-0.481555	0.2062	0.986258	176.891	-0.149139	0.694703	0.99702	176.891	-0.262506	0.454973	0.867941
ENSMUSG00000020893	Lpl	lipoprotein lipase [Source:MGI Symbol;Acc:MGI:96820]	22.8699	12.7661	34.7936	28.7797	17.1906	10.781	12.8977	435.151	223.636	44.8206	35.3101	58.0289	40.7443	20.7734	62.0974	16.8823	47.6188	60.2154	19.946	25.2681	52.9832	27.6542	85.6522	23.1533	71.7141	22.1266	343.169	78.8045	48.9956	23.7826	46.6814	66.8082	1.35508	0.105898	0.832718	66.8082	1.75839	0.0282261	0.609939	66.8082	2.99035	0.000179	0.0324074	66.8082	0.403317	0.576726	0.909758
ENSMUSG00000020898	Cd68	CD68 antigen [Source:MGI Symbol;Acc:MGI:88342]	12.1076	3.82983	13.4685	5.53455	3.73708	0	8.86717	84.1494	139.367	3.09107	36.9151	21.6526	24.2732	4.02066	1.37994	8.84313	18.2072	35.009	13.2973	13.6584	49.451	57.7131	45.2968	43.8695	6.97221	14.4674	131.722	37.526	15.0756	22.5935	18.1009	28.4044	1.19979	0.219676	0.878153	28.4044	2.98776	0.00121399	0.170416	28.4044	3.41159	0.000214042	0.0360558	28.4044	1.78797	0.0274917	0.367516
ENSMUSG00000020901	Rhd	Rh blood group, D antigen [Source:MGI Symbol;Acc:MGI:1202882]	18.834	44.6813	16.8356	23.2451	13.4535	17.9684	15.316	23.5012	46.1857	47.9116	28.8901	31.1797	25.1401	30.8251	22.0791	29.7451	47.6188	51.8133	27.9244	30.0485	25.4319	40.8801	40.3553	34.1207	60.7578	20.4246	17.3318	23.7664	30.9049	21.4043	33.3438	31.0017	0.810189	0.034034	0.720469	31.0017	1.33703	0.000227693	0.0735145	31.0017	0.714709	0.0535028	0.565363	31.0017	0.526836	0.0945346	0.577495
ENSMUSG00000020902	Cryzl2	crystallin zeta like 2 [Source:MGI Symbol;Acc:MGI:2448516]	83.4077	93.1925	111.115	111.798	68.0148	48.5146	58.8458	217.575	103.715	88.0956	141.24	117.79	120.499	79.073	88.3163	73.9607	161.064	130.233	86.4327	80.5846	144.821	76.9508	130.949	98.7063	91.6347	89.3574	176.784	76.3028	104.775	95.1303	106.7	106.253	0.625829	0.0395889	0.745306	106.253	0.73913	0.0111686	0.45645	106.253	0.940387	0.0011945	0.0991272	106.253	0.113301	0.667145	0.936716
ENSMUSG00000020935	Cx3cr1	chemokine (C-X3-C motif) receptor 1 [Source:MGI Symbol;Acc:MGI:1333815]	26.9057	26.8088	87.5451	21.0313	15.6957	23.3589	36.2748	386.632	1285.91	80.3679	130.808	115.192	52.8808	18.7631	46.918	38.5882	57.4227	98.0251	51.8596	42.3411	101.728	38.4754	237.191	26.8091	119.524	36.594	402.097	86.3097	57.2872	33.2956	71.4511	123.067	0.643356	0.46701	0.929996	123.067	1.87175	0.0263909	0.603031	123.067	2.37486	0.00480191	0.201961	123.067	1.22839	0.110836	0.604266
ENSMUSG00000020994	Gata2	GATA binding protein 2 [Source:MGI Symbol;Acc:MGI:95662]	12.1076	15.3193	15.7132	19.9244	6.72674	9.88261	12.0916	30.3241	20.2569	9.27322	12.0375	13.8577	12.1366	8.04132	8.27965	1.60784	12.605	35.009	7.9784	8.19504	40.9737	8.4165	17.2951	7.31158	12.9484	4.25512	51.9953	35.0242	18.0907	83.239	37.1546	19.944	-0.355911	0.576638	0.953497	19.944	0.0850267	0.887374	0.999856	19.944	2.23426	9.60976e-05	0.02327	19.944	0.440937	0.438342	0.861856
ENSMUSG00000021024	Ccn5	cellular communication network factor 5 [Source:MGI Symbol;Acc:MGI:1328326]	0	2.55322	5.61186	2.21382	0.747416	4.49209	0.806106	6.06482	1.62055	1.54554	2.40751	4.33052	2.6007	2.68044	4.13983	1.60784	5.60221	14.0036	2.65947	4.78044	6.35798	10.8212	0.823579	8.53018	1.99206	3.40409	42.4629	10.0069	16.5831	1.18913	6.66877	5.74161	0.451716	0.654592	0.964248	5.74161	1.33499	0.155179	0.953039	5.74161	2.9915	0.000979402	0.0868668	5.74161	0.883269	0.287158	0.791377
ENSMUSG00000021068	Tlr2	toll-like receptor 2 [Source:MGI Symbol;Acc:MGI:1346060]	16.1434	26.8088	21.3251	25.4589	12.7061	12.5779	16.1221	71.2616	78.5968	29.3652	60.1877	25.9831	19.0718	40.8767	17.9392	35.3725	30.8122	70.0179	35.9028	50.5361	57.9283	38.4754	47.7676	32.9021	24.9007	49.3593	98.7912	35.0242	49.7494	63.0238	39.0599	39.9925	1.061	0.0145276	0.675355	39.9925	1.49256	0.000314514	0.0909369	39.9925	2.05376	5.42185e-07	0.000477419	39.9925	0.431553	0.228458	0.743666
ENSMUSG00000021140	H2-K1	histocompatibility 2, K1, K region [Source:MGI Symbol;Acc:MGI:95904]	197.757	416.175	407.421	338.715	217.498	212.925	236.189	759.619	725.197	310.653	347.484	565.566	420.446	276.755	318.767	385.882	453.779	771.597	256.639	372.192	588.467	660.094	456.263	636.107	331.678	341.26	962.78	925.64	478.65	604.078	574.467	478.258	0.657432	0.048092	0.758064	478.258	1.12498	0.000399938	0.0980708	478.258	1.67368	1.33279e-07	0.000161368	478.258	0.467544	0.107886	0.599046
ENSMUSG00000021217	Fbxo32	F-box protein 32 [Source:MGI Symbol;Acc:MGI:1914981]	192.376	181.278	268.247	202.565	114.355	133.864	131.395	235.012	150.711	166.918	176.551	149.836	103.161	140.723	124.195	127.019	110.644	149.838	174.195	142.047	160.362	128.652	152.362	106.018	166.337	110.633	181.984	127.588	127.389	147.452	133.375	151.925	-0.0279141	0.887221	0.986245	151.925	0.0743736	0.692892	0.999856	151.925	0.184992	0.324	0.938056	151.925	0.102288	0.557883	0.904969
ENSMUSG00000021281	Tnfrsf1b	tumor necrosis factor receptor superfamily, member 1b [Source:MGI Symbol;Acc:MGI:1314883]	17.4887	28.0854	21.3251	15.4967	8.96899	14.3747	14.5099	36.3889	47.8063	21.6375	28.8901	20.7865	13.8704	17.4229	20.6991	19.2941	32.2127	25.2064	35.9028	30.0485	36.0286	50.499	23.8838	28.0277	18.9246	23.8286	48.529	48.7837	29.3974	57.0782	30.4858	27.6579	0.495069	0.197678	0.870214	27.6579	1.1909	0.000930187	0.156692	27.6579	1.75958	6.10776e-07	0.000514433	27.6579	0.69583	0.0276705	0.368032
ENSMUSG00000021313	Car3	carbonic anhydrase 3 [Source:MGI Symbol;Acc:MGI:88270]	4.03586	1.27661	21.3251	9.9622	5.23191	9.88261	4.03053	410.134	31.6008	13.9098	4.81502	0.866104	13.8704	10.0517	23.459	13.6666	2.80111	1.40036	5.31893	2.73168	4.9451	38.4754	6.58863	41.4323	4.98015	6.80818	30.3306	13.7595	16.5831	4.75652	3.81073	24.576	1.25448	0.290245	0.888386	24.576	1.61822	0.153699	0.953039	24.576	1.12704	0.321984	0.938022	24.576	0.363733	0.722061	0.953443
ENSMUSG00000021360	Tgm2	transglutaminase 2, C polypeptide [Source:MGI Symbol;Acc:MGI:98731]	86.0983	109.788	90.9122	71.9492	55.3088	53.9051	49.9786	153.137	92.3715	88.0956	85.8678	99.6019	108.362	71.0317	75.8968	52.2548	119.047	177.846	130.314	135.901	149.059	157.509	97.1823	175.478	83.6665	121.696	103.124	106.324	101.76	112.967	65.735	102.576	0.532373	0.0505364	0.76257	102.576	1.25265	1.1565e-06	0.00148557	102.576	0.8822	0.000669419	0.0694484	102.576	0.720276	0.00188365	0.134626
ENSMUSG00000021366	Unc93b1	unc-93 homolog B1, TLR signaling regulator [Source:MGI Symbol;Acc:MGI:1859307]	40.3586	35.745	44.8949	35.4211	19.4328	27.851	21.7649	209.994	360.573	30.9107	84.2628	55.4306	58.0822	22.1136	28.9788	25.7255	64.4255	100.826	50.5299	47.8044	77.7087	57.7131	121.89	45.0881	52.7896	42.5512	202.782	61.2924	48.2419	30.9174	27.6278	69.2134	0.552451	0.383357	0.913162	69.2134	1.48011	0.0140087	0.484716	69.2134	1.69334	0.00487968	0.203843	69.2134	0.927664	0.0906874	0.56722
ENSMUSG00000021375	Laptm5	lysosomal-associated protein transmembrane 5 [Source:MGI Symbol;Acc:MGI:108046]	28.251	47.2345	83.0556	28.7797	29.8966	22.4605	42.7236	384.358	944.782	55.6393	146.055	91.807	63.2836	38.1963	35.8785	50.647	99.4393	180.646	59.838	53.9507	127.16	84.165	267.663	93.8319	97.6109	46.8063	430.695	88.8114	75.3779	47.5652	90.5047	126.629	0.569143	0.466528	0.929996	126.629	1.89719	0.0108297	0.450311	126.629	2.21023	0.00297228	0.161739	126.629	1.32805	0.0510816	0.459483
ENSMUSG00000021384	Eif2s3x	eukaryotic translation initiation factor 2, subunit 3, structural gene X-linked [Source:MGI Symbol;Acc:MGI:1349431]	1465.02	1137.46	1376.03	1272.95	824.399	635.182	816.586	1250.87	1056.6	987.598	1240.67	1047.12	497.6	796.761	764.488	809.548	1001.4	1027.86	1731.31	1809.06	1506.84	811.591	677.805	906.636	784.871	993.995	707.137	833.076	867.6	935.845	581.136	1005.44	-0.0818127	0.689749	0.966884	1005.44	0.137619	0.482262	0.999856	1005.44	0.0481371	0.805909	0.998198	1005.44	0.219432	0.223435	0.740017
ENSMUSG00000021678	Arap1	ArfGAP with RhoGAP domain, ankyrin repeat and PH domain 1 [Source:MGI Symbol;Acc:MGI:1916960]	114.349	125.108	157.132	130.615	88.195	75.4672	84.6412	229.705	191.225	94.2777	137.228	117.79	126.567	99.8464	104.876	89.2352	163.865	203.052	110.368	118.145	172.372	102.2	159.774	129.171	167.333	95.3146	202.782	145.1	116.082	181.937	163.861	137.304	0.3428	0.203715	0.87126	137.304	0.660349	0.0102462	0.446478	137.304	0.966198	0.000159788	0.0301402	137.304	0.31755	0.176131	0.697986
ENSMUSG00000021708	Xaf1	XIAP associated factor 1 [Source:MGI Symbol;Acc:MGI:3772572]	130.493	219.577	152.643	22.1382	13.4535	99.7245	124.14	191.042	261.719	146.826	152.475	203.534	254.868	154.125	33.1186	139.882	239.495	344.488	238.022	245.168	295.999	134.664	327.784	269.31	305.781	107.229	317.172	351.493	150.002	363.873	221.975	200.675	0.884487	0.122232	0.837239	200.675	1.53503	0.00498922	0.328745	200.675	1.82897	0.000815722	0.0784696	200.675	0.650546	0.192998	0.71237
ENSMUSG00000021711	Wnt3	wingless-type MMTV integration site family, member 3 [Source:MGI Symbol;Acc:MGI:98955]	69.9548	130.214	89.7898	102.943	59.7933	70.9751	63.6824	148.588	132.075	142.189	113.153	103.066	115.298	101.187	80.0366	106.921	144.257	119.03	126.325	99.7064	127.16	120.236	122.713	90.1762	149.404	74.89	122.189	81.3062	79.1468	102.265	107.653	106.743	0.650063	0.00265599	0.500816	106.743	0.784396	0.000156293	0.0618224	106.743	0.607938	0.00354175	0.172911	106.743	0.134333	0.467595	0.872865
ENSMUSG00000021732	Gm19439	predicted gene, 19439 [Source:MGI Symbol;Acc:MGI:5011624]	10.7623	5.10644	19.0803	7.74837	7.47416	5.39051	6.44885	88.698	10.5336	3.09107	57.7802	13.8577	33.8091	32.1653	8.27965	21.7059	46.2183	82.6211	34.5731	11.6096	72.0571	37.2731	67.5334	18.279	35.8571	28.9348	37.2633	18.763	46.7343	57.0782	34.2965	30.9536	1.90831	0.0100241	0.663213	30.9536	2.54575	0.000330257	0.0913964	30.9536	2.59023	0.000257249	0.038933	30.9536	0.637444	0.295811	0.7966
ENSMUSG00000021782	Aspg	asparaginase [Source:MGI Symbol;Acc:MGI:2144822]	4.03586	3.82983	11.2237	7.74837	5.23191	6.28893	2.41832	33.3565	2.43083	10.8188	8.02503	7.79493	12.1366	1.34022	4.13983	1.60784	5.60221	8.40215	14.6271	8.87797	14.8353	10.8212	8.23579	17.0604	12.9484	13.6164	18.1984	15.0104	21.1058	20.2152	12.3849	10.3669	0.0283917	0.968571	0.99643	10.3669	1.43079	0.0288061	0.609939	10.3669	1.91214	0.00311537	0.166715	10.3669	1.4024	0.0198742	0.321006
ENSMUSG00000021832	Adamtsl5	ADAMTS-like 5 [Source:MGI Symbol;Acc:MGI:1913798]	334.976	515.75	312.02	397.381	287.008	231.792	227.322	570.093	481.304	544.029	592.247	436.516	469.859	461.036	394.663	366.588	554.619	550.341	841.721	847.504	618.844	455.693	474.381	405.793	471.122	554.016	501.755	401.528	576.641	640.941	451.571	486.123	0.766608	5.55709e-05	0.099283	486.123	0.92532	3.68821e-07	0.000872029	486.123	1.04828	8.04571e-09	1.29885e-05	486.123	0.158712	0.336777	0.816045
ENSMUSG00000021852	Nostrin	nitric oxide synthase trafficker [Source:MGI Symbol;Acc:MGI:3606242]	8.07171	20.4257	12.3461	11.0691	8.96899	6.28893	11.2855	11.3715	6.48221	3.09107	9.63003	7.79493	18.2049	16.0826	16.5593	12.8627	16.8066	21.0054	13.2973	12.2926	51.5703	4.80943	7.41221	21.9347	8.96427	17.0205	21.6647	6.25433	18.8445	13.0804	25.7224	13.9723	0.83953	0.120741	0.837239	13.9723	0.431341	0.415729	0.999856	13.9723	0.966848	0.0626172	0.601649	13.9723	-0.408188	0.382595	0.837865
ENSMUSG00000021868	Fcer1g	Fc receptor, IgE, high affinity I, gamma polypeptide [Source:MGI Symbol;Acc:MGI:95496]	1.34529	7.65965	8.97898	5.53455	5.97933	2.69526	4.83664	44.7281	187.984	3.09107	24.8776	45.0374	32.9422	2.68044	8.27965	5.62744	29.4116	74.219	7.9784	8.19504	18.3675	32.4636	84.8286	31.6835	41.8333	11.0633	116.99	16.2612	30.9049	13.0804	24.7697	31.2253	1.45027	0.128797	0.83925	31.2253	3.15872	0.000483575	0.111522	31.2253	3.16277	0.000474806	0.0578354	31.2253	1.70845	0.0308477	0.380962
ENSMUSG00000021906	Kdm5c	lysine (K)-specific demethylase 5C [Source:MGI Symbol;Acc:MGI:99781]	472.195	411.068	532.005	376.35	334.095	229.097	245.862	522.333	370.296	360.11	438.969	393.211	225.394	296.189	248.39	277.353	294.116	372.495	643.591	584.58	524.887	299.387	283.311	296.119	237.055	358.281	275.575	313.967	336.186	307.984	279.136	358.618	-0.0419234	0.842165	0.982837	358.618	0.127796	0.52524	0.999856	358.618	0.164615	0.412834	0.97129	358.618	0.169719	0.360347	0.831249
ENSMUSG00000021910	Acp5	acid phosphatase 5, tartrate resistant [Source:MGI Symbol;Acc:MGI:87883]	4.03586	1.27661	5.61186	2.21382	1.49483	0.898419	3.22443	15.9202	7.29248	4.63661	3.21001	2.59831	5.20139	2.01033	1.37994	6.43136	5.60221	18.2047	0	2.73168	2.82577	586.75	2.47074	660.479	2.98809	0	9.53248	43.7803	5.27645	80.8608	12.3849	47.3772	1.01287	0.511543	0.944134	47.3772	7.0588	1.03891e-06	0.00148557	47.3772	4.01068	0.00565612	0.221014	47.3772	6.04593	2.25746e-06	0.00414651
ENSMUSG00000021913	Stxbp3	syntaxin binding protein 3 [Source:MGI Symbol;Acc:MGI:107362]	325.559	190.215	380.484	247.948	159.947	197.652	148.324	542.043	487.786	258.105	302.543	816.736	125.7	376.602	353.265	415.627	334.732	291.275	264.617	595.507	400.553	694.962	508.972	251.031	665.348	151.482	470.558	750.519	440.207	445.923	453.476	385.154	0.914501	0.0342679	0.72263	385.154	1.42987	0.000533636	0.114661	385.154	1.60239	0.000103392	0.0244257	385.154	0.515366	0.172408	0.693864
ENSMUSG00000021932	Psmb8	proteasome (prosome, macropain) subunit, beta type 8 (large multifunctional peptidase 7) [Source:MGI Symbol;Acc:MGI:1346527]	20.1793	28.0854	28.0593	22.1382	14.9483	20.6636	13.7038	77.3265	105.336	30.9107	41.7301	36.3764	47.6795	30.8251	41.3983	31.3529	42.0166	110.628	33.2433	12.2926	44.5059	48.0943	47.7676	14.6232	35.8571	25.5307	86.6589	66.2958	48.9956	33.2956	39.0599	41.6918	1.20106	0.0204098	0.689405	41.6918	1.07087	0.031837	0.627787	41.6918	1.7439	0.000417355	0.0539621	41.6918	-0.130191	0.768416	0.963562
ENSMUSG00000021972	Plekha2	pleckstrin homology domain-containing, family A (phosphoinositide binding specific) member 2 [Source:MGI Symbol;Acc:MGI:1928144]	45.7397	52.341	71.8319	43.1695	23.9173	39.5304	43.5297	81.8751	72.1146	41.7295	44.1376	64.9578	32.0753	37.5262	63.4773	45.0195	60.2238	63.0161	27.9244	50.5361	60.0476	64.9273	56.0033	57.274	61.7538	45.1042	72.7935	72.5502	56.5334	79.6716	72.4038	55.684	0.2978	0.295434	0.891005	55.684	0.677805	0.0120924	0.461427	55.684	0.989935	0.000211995	0.0360243	55.684	0.380005	0.121054	0.621994
ENSMUSG00000022013	Clec7a	C-type lectin domain family 7, member a [Source:MGI Symbol;Acc:MGI:1861431]	4.03586	5.10644	5.61186	2.21382	0.747416	3.59368	4.03053	21.2269	42.1344	7.72768	18.4576	5.19662	6.06829	0.67011	1.37994	0.80392	8.40332	7.00179	11.9676	4.78044	13.4224	4.80943	22.2366	10.9674	7.96824	7.65921	84.0591	25.0173	22.6134	11.8913	10.4795	12.6375	-0.314948	0.736639	0.971812	12.6375	1.97534	0.015525	0.506312	12.6375	3.48982	1.30448e-05	0.00601674	12.6375	2.29028	0.00323769	0.161165
ENSMUSG00000022051	Gm45743	predicted gene 45743 [Source:MGI Symbol;Acc:MGI:5804858]	10.7623	6.38304	4.48949	6.64146	3.73708	1.79684	5.64274	3.79051	1.62055	0	6.42002	0	1.7338	0.67011	1.37994	1.60784	1.40055	4.20107	2.65947	7.51212	4.9451	6.01178	5.76505	7.31158	6.97221	6.80818	7.7993	8.75606	9.04535	9.51303	4.76341	4.69187	-1.52388	0.0625738	0.789874	4.69187	0.799484	0.189186	0.976498	4.69187	1.07647	0.0722701	0.632851	4.69187	2.32336	0.00163452	0.126679
ENSMUSG00000022111	Prrxl1	paired related homeobox protein-like 1 [Source:MGI Symbol;Acc:MGI:2148204]	174.887	296.173	228.964	209.206	148.736	161.715	172.507	283.53	286.027	306.016	284.888	250.304	247.066	187.631	212.511	216.255	308.122	228.258	203.449	271.119	279.045	177.949	200.953	205.943	329.686	182.97	244.378	245.17	185.43	250.906	285.804	237.234	0.422568	0.024775	0.697501	237.234	0.448308	0.0130194	0.474314	237.234	0.588097	0.00108354	0.0920631	237.234	0.0257403	0.875628	0.983979
ENSMUSG00000022180	Pcdhb3	protocadherin beta 3 [Source:MGI Symbol;Acc:MGI:2136737]	157.398	250.215	199.782	158.288	141.262	147.341	112.855	266.852	323.3	330.745	231.121	315.262	196.786	260.673	218.031	258.058	345.937	376.696	339.082	330.533	322.844	229.65	304.724	212.036	367.535	273.178	325.837	337.734	292.466	373.387	332.486	274.294	0.807128	5.34889e-06	0.0318544	274.294	1.05688	4.65557e-10	9.01877e-06	274.294	1.31114	8.1588e-15	1.58052e-10	274.294	0.249749	0.0994966	0.585425
ENSMUSG00000022272	Pcdhb8	protocadherin beta 8 [Source:MGI Symbol;Acc:MGI:2136742]	72.6454	130.214	87.5451	84.1252	84.458	61.9909	52.3969	183.461	144.229	85.0045	130.808	142.907	83.2223	109.228	97.9759	135.059	117.646	114.829	192.811	215.12	189.327	140.676	139.185	109.674	91.6347	186.374	176.784	171.369	168.093	139.128	103.842	127.281	0.683279	0.0153046	0.682181	127.281	1.0111	0.000170842	0.0661911	127.281	1.19406	8.51893e-06	0.00446023	127.281	0.327821	0.176559	0.698186
ENSMUSG00000022336	Zfyve26	zinc finger, FYVE domain containing 26 [Source:MGI Symbol;Acc:MGI:1924767]	88.7888	67.6603	106.625	84.1252	55.3088	55.702	60.458	96.279	67.2529	41.7295	57.7802	52.8323	72.8195	44.2273	70.377	61.098	67.2266	84.0215	127.654	131.804	125.747	67.332	70.0042	73.1158	64.7419	100.421	64.1276	86.3097	91.2073	86.8064	59.0662	77.0843	0.108194	0.68748	0.966858	77.0843	0.398529	0.119525	0.909131	77.0843	0.436868	0.0873283	0.682422	77.0843	0.290335	0.217844	0.735272
ENSMUSG00000022337	Rps11-ps2	ribosomal protein S11, pseudogene 2 [Source:MGI Symbol;Acc:MGI:3651796]	2.69057	6.38304	6.73424	8.85528	3.73708	5.39051	5.64274	9.85533	9.72331	20.092	14.445	6.92883	24.2732	12.062	12.4195	8.0392	8.40332	9.80251	5.31893	10.2438	2.82577	4.80943	5.76505	9.74877	18.9246	6.80818	7.7993	1.25087	3.7689	1.18913	4.76341	8.59106	1.53457	0.00823332	0.622233	8.59106	0.907144	0.116181	0.902547	8.59106	-0.309767	0.620358	0.99702	8.59106	-0.627425	0.185341	0.70615
ENSMUSG00000022342	Akr1b8	aldo-keto reductase family 1, member B8 [Source:MGI Symbol;Acc:MGI:107673]	40.3586	70.2135	37.0383	33.2073	26.1595	26.0541	41.9175	57.6158	38.8933	41.7295	50.5577	45.9035	91.8913	39.5365	33.1186	38.5882	68.6271	56.0143	37.2325	40.2923	29.6706	46.8919	34.5903	30.4649	39.8412	45.1042	63.261	71.2993	55.0259	74.9151	80.0252	48.4663	0.702058	0.0341805	0.721831	48.4663	0.327642	0.31003	0.999856	48.4663	1.12999	0.000341142	0.0472043	48.4663	-0.374415	0.195508	0.714217
ENSMUSG00000022346	Zkscan16	zinc finger with KRAB and SCAN domains 16 [Source:MGI Symbol;Acc:MGI:3510405]	24.2151	11.4895	59.4858	30.9935	28.4018	15.2731	25.7954	15.9202	4.86166	6.18215	9.63003	4.33052	9.53589	9.38154	20.6991	20.098	7.00277	8.40215	66.4867	70.3408	50.1574	24.0471	9.88294	21.9347	3.98412	40.8491	14.732	23.7664	33.1663	58.2673	4.76341	22.986	-0.647842	0.386178	0.913956	22.986	-0.203352	0.774648	0.999856	22.986	0.210717	0.765478	0.99702	22.986	0.44449	0.503124	0.884531
ENSMUSG00000022358	Inpp5d	inositol polyphosphate-5-phosphatase D [Source:MGI Symbol;Acc:MGI:107357]	10.7623	6.38304	28.0593	6.64146	11.9587	8.08577	8.06106	90.9723	185.553	12.3643	33.7051	18.1882	10.4028	4.69077	9.65959	8.84313	15.4061	40.6104	10.6379	16.3901	30.377	25.2495	53.5326	19.4975	17.9285	15.3184	82.326	11.2578	15.8294	13.0804	12.3849	26.8047	-0.173359	0.828337	0.979789	26.8047	1.49091	0.0450374	0.693079	26.8047	1.53168	0.0393593	0.509331	26.8047	1.66427	0.0158155	0.291959
ENSMUSG00000022469	Tap1	transporter 1, ATP-binding cassette, sub-family B (MDR/TAP) [Source:MGI Symbol;Acc:MGI:98483]	25.5604	39.5749	30.3041	28.7797	25.4121	19.7652	21.7649	52.3091	63.2015	30.9107	25.6801	57.1628	52.0139	30.155	37.2584	58.6862	44.8177	54.614	65.1569	45.0727	67.8185	60.1178	42.0025	71.8972	58.7658	68.0818	95.3248	98.8183	65.5788	91.5629	70.4984	52.4467	0.994961	0.00119943	0.412096	52.4467	1.42079	1.22698e-06	0.00148557	52.4467	1.90786	4.24912e-11	1.60355e-07	52.4467	0.425832	0.0891302	0.564101
ENSMUSG00000022475	Rapgef3	Rap guanine nucleotide exchange factor (GEF) 3 [Source:MGI Symbol;Acc:MGI:2441741]	106.278	199.151	182.947	166.037	129.303	133.864	114.467	321.436	174.209	168.463	189.391	182.748	163.844	127.991	140.754	133.451	165.265	191.849	215.417	202.144	322.844	129.855	133.42	112.111	141.436	160.843	199.315	142.599	160.555	236.637	171.483	173.211	0.167988	0.458002	0.92874	173.211	0.110473	0.611282	0.999856	173.211	0.532348	0.0134823	0.336771	173.211	-0.0575154	0.77348	0.964558
ENSMUSG00000022483	Fgl2	fibrinogen-like protein 2 [Source:MGI Symbol;Acc:MGI:103266]	84.753	122.554	123.461	81.9114	76.2364	67.3814	83.029	112.957	85.079	80.3679	74.6327	122.987	83.2223	97.8361	88.3163	99.6861	130.251	152.639	87.7624	101.755	109.499	90.1768	99.653	96.2691	109.563	60.4226	111.79	123.836	104.022	215.232	201.016	105.857	0.289886	0.266598	0.88305	105.857	0.268283	0.284393	0.999856	105.857	0.994723	5.58552e-05	0.0154575	105.857	-0.021603	0.924925	0.989086
ENSMUSG00000022562	Nppc	natriuretic peptide type C [Source:MGI Symbol;Acc:MGI:97369]	88.7888	131.491	116.727	157.181	79.9735	129.372	72.5496	154.653	135.316	142.189	90.6828	110.861	114.431	182.94	149.034	88.4313	92.4365	88.2226	78.4543	62.8287	89.0117	56.5108	80.7107	38.9951	76.6943	58.7206	103.124	113.829	98.7451	66.5912	93.3628	101.578	0.512788	0.047051	0.754956	101.578	-0.577939	0.023305	0.583286	101.578	0.0232445	0.925957	0.998198	101.578	-1.09073	2.85732e-06	0.00477121
ENSMUSG00000022565	Cd84	CD84 antigen [Source:MGI Symbol;Acc:MGI:1336885]	0	7.65965	10.1014	4.42764	6.72674	5.39051	3.22443	43.2118	59.1502	7.72768	16.0501	9.52714	7.80209	4.02066	1.37994	5.62744	12.605	19.605	10.6379	6.14628	23.3126	24.0471	26.3545	19.4975	10.9563	6.80818	58.0615	13.7595	24.8747	4.75652	9.52681	14.9288	-0.0826061	0.918041	0.989753	14.9288	1.771	0.015352	0.504922	14.9288	2.12981	0.00338392	0.171096	14.9288	1.8536	0.00618111	0.210143
ENSMUSG00000022607	Efna2	ephrin A2 [Source:MGI Symbol;Acc:MGI:102707]	44.3944	67.6603	80.8109	87.4459	46.3398	61.9909	58.0397	64.4387	65.6324	44.8206	45.7426	56.2967	61.5498	31.4952	64.8573	38.5882	39.2155	53.2136	35.9028	44.3898	53.6896	37.2731	51.0619	41.4323	59.7618	45.9552	45.0626	41.2785	43.7192	47.5652	40.0126	51.3711	-0.208984	0.365557	0.908005	51.3711	-0.221957	0.318588	0.999856	51.3711	-0.345481	0.122804	0.761147	51.3711	-0.0129725	0.950872	0.992666
ENSMUSG00000022672	Cflar	CASP8 and FADD-like apoptosis regulator [Source:MGI Symbol;Acc:MGI:1336166]	61.8831	75.3199	61.7305	71.9492	49.3294	50.3115	47.5603	105.376	136.126	58.7304	76.2377	72.7527	66.7512	65.0007	64.8573	53.8627	53.221	105.027	49.2001	53.2678	76.2958	81.7603	75.7692	73.1158	102.591	40.8491	83.1926	103.822	84.4233	83.239	111.464	73.6086	0.350539	0.217053	0.878153	73.6086	0.604092	0.0257879	0.599761	73.6086	0.924411	0.000582385	0.0643566	73.6086	0.253552	0.303393	0.802408
ENSMUSG00000022751	Serpinb1b	serine (or cysteine) peptidase inhibitor, clade B, member 1b [Source:MGI Symbol;Acc:MGI:2445361]	325.559	413.621	610.571	384.098	356.517	336.009	306.32	506.413	355.711	346.2	400.449	678.159	575.621	634.594	644.433	420.45	359.942	554.542	433.493	448.679	530.538	310.208	388.729	175.478	300.801	430.618	498.289	536.621	443.222	324.632	337.249	429.816	0.771762	0.00283939	0.500816	429.816	-0.0489759	0.843841	0.999856	429.816	0.362271	0.143986	0.791066	429.816	-0.820738	0.000309834	0.0592816
ENSMUSG00000022822	Slc6a6	solute carrier family 6 (neurotransmitter transporter, taurine), member 6 [Source:MGI Symbol;Acc:MGI:98488]	238.116	204.257	372.628	247.948	221.982	185.973	178.149	432.877	270.632	199.374	279.271	274.555	239.264	248.611	289.788	217.059	226.89	273.07	413.547	332.582	488.152	286.161	272.604	247.375	326.698	264.668	352.702	351.493	328.648	337.713	304.858	285.138	0.344426	0.137124	0.844618	285.138	0.516162	0.0197992	0.552028	285.138	0.77732	0.000433509	0.0548885	285.138	0.171736	0.397101	0.845501
ENSMUSG00000022829	5530601H04Rik	RIKEN cDNA 5530601H04 gene [Source:MGI Symbol;Acc:MGI:1918695]	150.672	117.448	159.377	146.112	106.133	94.334	103.182	130.394	115.059	114.37	146.055	140.309	105.762	84.4339	88.3163	94.8626	117.646	102.226	156.909	176.876	129.279	103.403	92.2408	90.1762	79.6824	88.5064	93.5916	102.571	114.574	98.6977	77.1672	113.237	-0.118064	0.498711	0.940069	113.237	-0.161451	0.337613	0.999856	113.237	-0.0563878	0.735887	0.99702	113.237	-0.0433868	0.783623	0.966873
ENSMUSG00000022831	Aif1	allograft inflammatory factor 1 [Source:MGI Symbol;Acc:MGI:1343098]	12.1076	16.5959	24.6922	21.0313	12.7061	15.2731	16.9282	65.9549	392.174	49.4572	36.9151	47.6357	41.6112	21.4435	20.6991	20.098	43.4172	32.2082	17.2865	14.3413	22.6062	30.0589	75.7692	19.4975	42.8293	12.7653	135.188	40.0277	29.3974	20.2152	34.2965	44.7168	0.79707	0.256436	0.882185	44.7168	1.27896	0.0563093	0.741049	44.7168	1.79634	0.00710963	0.247899	44.7168	0.481886	0.426485	0.85722
ENSMUSG00000022837	Myl2	myosin, light polypeptide 2, regulatory, cardiac, slow [Source:MGI Symbol;Acc:MGI:97272]	8.07171	24.2556	8.97898	13.2829	13.4535	10.781	8.86717	15.9202	17.0158	21.6375	16.0501	12.1255	26.007	18.093	17.9392	12.8627	16.8066	9.80251	9.30813	6.14628	7.77087	10.8212	7.41221	4.87439	10.9563	5.95716	14.732	11.2578	8.29157	9.51303	10.4795	12.5857	0.756167	0.0517602	0.766789	12.5857	-0.476586	0.250475	0.999856	12.5857	-0.0294823	0.94075	0.998198	12.5857	-1.23275	0.000801239	0.0955203
ENSMUSG00000022893	Ildr2	immunoglobulin-like domain containing receptor 2 [Source:MGI Symbol;Acc:MGI:1196370]	164.125	128.938	190.803	136.15	132.293	93.4356	104.794	216.059	132.885	163.827	156.488	186.212	163.844	145.414	139.374	102.098	176.47	175.045	184.833	176.876	182.969	128.652	170.481	127.953	163.349	118.292	142.121	172.619	167.339	193.828	161.956	154.962	0.316753	0.0914128	0.823957	154.962	0.363232	0.0437281	0.685356	154.962	0.597562	0.000829319	0.0787528	154.962	0.0464791	0.777132	0.965201
ENSMUSG00000022940	Plxnd1	plexin D1 [Source:MGI Symbol;Acc:MGI:2154244]	20.1793	16.5959	59.4858	17.7106	20.9276	24.2573	23.3771	56.0996	19.4466	17.0009	27.2851	25.117	19.0718	18.7631	16.5593	17.6863	23.8094	36.4093	55.8488	30.7314	36.735	43.2848	36.2375	20.7161	31.873	25.5307	50.2622	38.7768	36.9352	42.8086	29.5331	30.3132	-0.335255	0.414285	0.920592	30.3132	0.465707	0.222701	0.988077	30.3132	0.79689	0.0350611	0.48934	30.3132	0.800963	0.0264759	0.362051
ENSMUSG00000022946	Spi1	spleen focus forming virus (SFFV) proviral integration oncogene [Source:MGI Symbol;Acc:MGI:98282]	5.38114	10.2129	12.3461	1.10691	5.97933	8.98419	2.41832	70.5035	133.696	4.63661	36.1126	16.456	8.66899	7.37121	2.75988	6.43136	12.605	37.8097	10.6379	6.8292	14.1288	40.8801	37.061	34.1207	19.9206	6.80818	63.261	20.0138	11.3067	15.4587	18.1009	21.7735	0.157284	0.852731	0.984252	21.7735	2.26279	0.00383831	0.284888	21.7735	2.15582	0.00591535	0.225761	21.7735	2.1055	0.00320137	0.160445
ENSMUSG00000022956	H2-Q4	histocompatibility 2, Q region locus 4 [Source:MGI Symbol;Acc:MGI:95933]	21.5246	35.745	28.0593	36.528	20.1802	27.851	25.7954	75.8103	89.1304	12.3643	25.6801	58.895	52.8808	22.7837	16.5593	36.1764	46.2183	68.6176	27.9244	23.2193	89.7182	74.5461	52.709	96.2691	44.8213	25.5307	117.856	125.087	67.8401	96.3195	44.776	52.8324	0.394207	0.458445	0.92874	52.8324	1.25124	0.0130595	0.474314	52.8324	1.87635	0.00018294	0.0328141	52.8324	0.857038	0.0620251	0.490012
ENSMUSG00000023032	Nr4a1	nuclear receptor subfamily 4, group A, member 1 [Source:MGI Symbol;Acc:MGI:1352454]	67.2643	93.1925	114.482	68.6285	72.4993	44.9209	86.2534	87.1818	69.6837	55.6393	48.9527	67.5561	146.506	90.4649	109.015	75.5685	229.691	222.657	71.8056	105.853	139.169	133.462	77.4164	91.3948	145.42	67.2308	71.0603	66.2958	75.3779	58.2673	50.4921	93.6804	0.629529	0.0642902	0.792619	93.6804	0.594703	0.0684148	0.786226	93.6804	-0.0784013	0.812152	0.998198	93.6804	-0.0348257	0.906568	0.988111
ENSMUSG00000023034	Cfap157	cilia and flagella associated protein 157 [Source:MGI Symbol;Acc:MGI:2447809]	24.2151	28.0854	22.4475	27.6728	20.9276	20.6636	16.1221	26.5336	29.9802	23.183	32.1001	34.6441	32.0753	28.1446	20.6991	24.9215	33.6133	28.0072	33.2433	20.4876	31.0835	34.8683	23.8838	29.2463	17.9285	26.3817	30.3306	35.0242	34.6738	49.9434	28.5804	27.8697	0.482206	0.0847769	0.823141	27.8697	0.44327	0.103777	0.882717	27.8697	0.877215	0.000906187	0.0828049	27.8697	-0.0389359	0.871132	0.983485
ENSMUSG00000023345	Mdga1	MAM domain containing glycosylphosphatidylinositol anchor 1 [Source:MGI Symbol;Acc:MGI:1922012]	94.17	60.0006	92.0346	60.8801	62.0355	44.9209	51.5908	77.3265	39.7035	29.3652	58.5827	53.6984	65.8843	54.949	74.5169	47.4313	65.826	88.2226	122.335	104.487	85.4795	60.1178	60.1212	52.3997	31.873	76.5921	56.3283	61.2924	67.8401	98.6977	54.3028	65.631	0.184476	0.526716	0.947101	65.631	0.0909162	0.746036	0.999856	65.631	0.348288	0.210846	0.872573	65.631	-0.0935599	0.716819	0.952482
ENSMUSG00000023830	Rpp25	ribonuclease P/MRP 25 subunit [Source:MGI Symbol;Acc:MGI:2143151]	76.6813	140.427	104.381	121.76	68.0148	101.521	103.988	153.137	163.676	139.098	144.45	181.016	192.452	194.332	136.614	120.588	154.061	169.443	99.73	115.414	142.701	117.831	144.95	90.1762	120.52	110.633	136.921	150.104	106.283	135.561	139.091	132.522	0.830834	4.93655e-05	0.099283	132.522	0.367059	0.065582	0.776962	132.522	0.549865	0.00551871	0.218181	132.522	-0.463776	0.00929032	0.247267
ENSMUSG00000023909	Myo10	myosin X [Source:MGI Symbol;Acc:MGI:107716]	52.4661	75.3199	118.972	95.1943	61.2881	74.5688	80.6106	115.232	76.9762	57.1848	70.6202	85.7443	72.8195	60.98	48.298	60.294	49.0194	88.2226	65.1569	116.779	102.434	116.629	79.8871	124.297	80.6784	73.188	133.455	111.327	84.4233	145.074	79.0726	85.0802	-0.242314	0.392112	0.916479	85.0802	0.388674	0.145535	0.950617	85.0802	0.613913	0.0208638	0.399471	85.0802	0.630988	0.011299	0.261326
ENSMUSG00000023911	Ctdsp2	CTD (carboxy-terminal domain, RNA polymerase II, polypeptide A) small phosphatase 2 [Source:MGI Symbol;Acc:MGI:1098748]	234.08	255.322	360.282	286.69	243.658	229.995	207.169	428.328	329.782	216.375	250.381	226.919	159.509	174.899	226.31	185.706	267.506	345.889	296.531	253.363	322.138	306.601	258.604	263.217	390.444	248.499	351.835	263.933	289.451	313.93	273.42	272.555	-0.288869	0.159772	0.858603	272.555	0.369847	0.0574712	0.74753	272.555	0.396177	0.0417234	0.51751	272.555	0.658716	0.000268304	0.0586691
ENSMUSG00000023980	Rnf122	ring finger protein 122 [Source:MGI Symbol;Acc:MGI:1916117]	55.1567	89.3626	61.7305	46.4902	50.0768	49.413	49.1725	36.3889	33.2213	44.8206	45.7426	64.0917	39.0105	42.2169	55.1977	30.549	74.2293	56.0143	34.5731	39.6094	35.3221	40.8801	57.6505	32.9021	61.7538	38.296	57.1949	77.5536	48.2419	111.778	89.5521	52.8884	-0.264126	0.406538	0.918381	52.8884	-0.0908278	0.76473	0.999856	52.8884	0.623034	0.0362285	0.496687	52.8884	0.173299	0.542528	0.901876
ENSMUSG00000023992	Kif13a	kinesin family member 13A [Source:MGI Symbol;Acc:MGI:1098264]	184.304	178.725	267.125	201.458	168.916	160.817	162.833	244.109	180.692	168.463	207.046	171.489	157.776	124.64	205.611	143.098	172.268	184.847	230.044	252.681	240.19	224.841	212.483	202.287	248.011	222.117	218.38	172.619	183.922	171.235	160.05	193.797	-0.0752137	0.667019	0.965309	193.797	0.434917	0.00854257	0.413823	193.797	0.145123	0.383493	0.963674	193.797	0.510131	0.000878156	0.0963984
ENSMUSG00000024038	Fgf10	fibroblast growth factor 10 [Source:MGI Symbol;Acc:MGI:1099809]	182.959	282.131	299.674	347.57	233.941	265.932	209.588	223.64	227.688	234.922	205.441	278.019	208.056	289.488	222.171	188.117	193.276	200.251	179.514	202.827	203.455	146.688	238.838	247.375	173.309	144.674	175.051	151.355	171.108	210.476	222.927	217.808	-0.0551651	0.76033	0.973934	217.808	-0.313981	0.0717439	0.79829	217.808	-0.344049	0.0485047	0.547891	217.808	-0.258816	0.108998	0.601055
ENSMUSG00000024045	Cryab	crystallin, alpha B [Source:MGI Symbol;Acc:MGI:88516]	2047.52	2271.09	2323.31	2467.3	1743.72	1788.75	1855.66	3029.38	2609.09	2594.96	2340.9	2579.26	2830.43	1961.41	1396.5	1700.29	1649.85	1953.5	1275.21	1402.04	1455.27	1641.22	1788.81	1814.49	1501.02	1467.16	2204.6	1516.05	1426.9	1095.19	1458.56	1911.42	0.135772	0.487231	0.93713	1911.42	-0.129011	0.490337	0.999856	1911.42	-0.221073	0.237292	0.895478	1911.42	-0.264782	0.123385	0.625787
ENSMUSG00000024066	Susd3	sushi domain containing 3 [Source:MGI Symbol;Acc:MGI:1913579]	17.4887	12.7661	10.1014	11.0691	7.47416	8.98419	9.67328	36.3889	56.7193	9.27322	20.0626	18.1882	19.9387	13.4022	5.51977	12.8627	11.2044	5.60143	9.30813	7.51212	12.0095	22.8448	14.8244	9.74877	2.98809	18.7225	27.7309	15.0104	14.3218	14.2695	28.5804	15.7886	0.603118	0.272287	0.88305	15.7886	0.669111	0.205406	0.985143	15.7886	1.20772	0.0199766	0.394834	15.7886	0.0659927	0.888416	0.98528
ENSMUSG00000024068	Trpc5	transient receptor potential cation channel, subfamily C, member 5 [Source:MGI Symbol;Acc:MGI:109524]	30.9416	16.5959	38.1607	24.352	36.6234	7.18735	16.9282	13.6458	11.3439	13.9098	20.0626	10.3932	13.0035	13.4022	19.3192	15.2745	19.6077	15.4039	82.4435	86.048	40.9737	33.666	18.1187	24.3719	9.9603	34.8919	6.93271	20.0138	33.1663	26.1608	9.52681	24.425	-0.430643	0.458724	0.92874	24.425	0.245516	0.65393	0.999856	24.425	-0.0888975	0.871928	0.998198	24.425	0.676159	0.188021	0.708549
ENSMUSG00000024073	Shroom2	shroom family member 2 [Source:MGI Symbol;Acc:MGI:107194]	739.907	624.262	1071.87	994.006	643.525	760.961	681.966	741.424	653.893	644.489	666.88	659.105	532.276	751.193	736.889	585.254	591.034	526.535	480.034	579.799	687.368	575.929	579.799	450.881	579.689	404.236	604.879	547.879	528.399	456.626	477.293	625.942	-0.0950543	0.571862	0.953497	625.942	-0.424511	0.0085458	0.413823	625.942	-0.410048	0.0110489	0.308858	625.942	-0.329456	0.0269105	0.365158
ENSMUSG00000024087	Adamts1	a disintegrin-like and metallopeptidase (reprolysin type) with thrombospondin type 1 motif, 1 [Source:MGI Symbol;Acc:MGI:109249]	273.093	268.088	279.471	222.489	244.405	168.004	185.404	225.156	157.194	136.007	190.996	194.873	92.7582	181.6	176.633	191.333	210.083	238.061	246.001	248.583	273.393	268.126	177.893	265.654	186.258	187.225	204.515	218.901	202.013	337.713	275.325	216.539	-0.313507	0.167901	0.858629	216.539	0.11689	0.58868	0.999856	216.539	0.309323	0.151247	0.799445	216.539	0.430397	0.0320713	0.386836
ENSMUSG00000024142	Plch2	phospholipase C, eta 2 [Source:MGI Symbol;Acc:MGI:2443078]	181.614	277.024	227.842	251.269	206.287	181.481	199.914	206.962	201.759	200.92	223.096	202.668	139.571	174.229	182.152	182.49	233.892	190.449	200.79	223.315	235.245	227.245	187.776	236.408	201.198	199.99	226.18	211.396	211.812	258.041	217.211	210.597	-0.213574	0.0696752	0.804101	210.597	0.0935253	0.400892	0.999856	210.597	0.193887	0.0795277	0.657538	210.597	0.307099	0.00356229	0.16864
ENSMUSG00000024164	Ppp2r3a	protein phosphatase 2, regulatory subunit B'', alpha [Source:MGI Symbol;Acc:MGI:2442104]	312.106	259.152	441.093	306.614	296.724	243.472	253.117	488.218	360.573	343.109	329.026	426.123	401.374	300.209	371.204	327.196	380.951	396.301	478.704	434.337	422.453	309.006	341.785	369.235	515.943	348.919	448.027	420.291	386.689	401.926	372.498	369.594	0.400832	0.023131	0.692628	369.594	0.510941	0.00248405	0.226616	369.594	0.616883	0.000253472	0.0386634	369.594	0.11011	0.475476	0.87446
ENSMUSG00000024177	Nlrc5	NLR family, CARD domain containing 5 [Source:MGI Symbol;Acc:MGI:3612191]	5.38114	5.10644	7.85661	5.53455	3.73708	4.49209	6.44885	6.82292	8.91304	6.18215	3.21001	15.5899	9.53589	4.69077	8.27965	6.43136	9.80387	14.0036	15.9568	17.073	14.8353	13.2259	8.23579	12.186	7.96824	12.7653	19.065	16.2612	13.568	45.1869	12.3849	10.9244	0.535497	0.344608	0.900138	10.9244	1.14424	0.0312385	0.626406	10.9244	2.10076	4.21177e-05	0.013818	10.9244	0.60874	0.186343	0.707752
ENSMUSG00000024190	Shroom3	shroom family member 3 [Source:MGI Symbol;Acc:MGI:1351655]	94.17	132.767	134.685	132.829	124.071	91.6387	99.1511	192.558	140.988	134.462	138.833	116.058	114.431	83.7638	95.216	98.0783	141.456	133.034	132.973	132.487	127.866	128.652	103.771	121.86	152.393	133.611	132.588	127.588	125.127	155.776	99.0789	125.054	-0.107725	0.538233	0.947235	125.054	0.281142	0.0891278	0.846376	125.054	0.278029	0.0924124	0.694419	125.054	0.388866	0.0118371	0.26182
ENSMUSG00000024219	Emp1	epithelial membrane protein 1 [Source:MGI Symbol;Acc:MGI:107941]	22.8699	24.2556	71.8319	33.2073	27.6544	27.851	46.7542	65.9549	21.0672	18.5464	34.5076	41.573	19.9387	12.062	34.4985	36.9803	30.8122	51.8133	17.2865	18.4389	50.1574	324.636	37.8846	315.617	26.8928	26.3817	50.2622	110.076	34.6738	84.4282	21.9117	54.8155	-0.406162	0.570759	0.953497	54.8155	2.09756	0.00190603	0.202488	54.8155	0.816913	0.228681	0.886054	54.8155	2.50372	6.13146e-05	0.0284504
ENSMUSG00000024258	Siglech	sialic acid binding Ig-like lectin H [Source:MGI Symbol;Acc:MGI:2443256]	6.72643	14.0427	29.1817	11.0691	14.9483	13.4763	14.5099	101.586	254.427	7.72768	43.3351	32.0458	30.3415	10.0517	19.3192	7.23528	12.605	16.8043	11.9676	10.2438	19.0739	19.2377	43.6497	20.7161	23.9047	15.3184	77.993	21.2647	17.3369	13.0804	15.2429	29.962	0.215554	0.767008	0.973979	29.962	0.783267	0.257306	0.999856	29.962	1.02395	0.137459	0.781337	29.962	0.567713	0.370281	0.832518
ENSMUSG00000024300	Poc1a	POC1 centriolar protein A [Source:MGI Symbol;Acc:MGI:1917485]	96.8605	91.9158	80.8109	71.9492	58.2984	79.0609	57.2335	60.6482	85.8893	61.8215	75.4352	104.799	187.25	93.8154	80.0366	84.4116	54.6216	107.828	98.4003	75.8042	82.6538	64.9273	56.8269	79.2088	35.8571	41.7001	90.9919	112.578	44.473	116.535	83.836	81.1743	0.785785	0.0140903	0.675355	81.1743	-0.226376	0.469838	0.999856	81.1743	0.460202	0.135725	0.777331	81.1743	-1.01216	0.000372397	0.065771
ENSMUSG00000024338	Nectin1	nectin cell adhesion molecule 1 [Source:MGI Symbol;Acc:MGI:1926483]	386.097	416.175	471.397	461.582	384.172	341.399	349.85	407.859	380.83	372.474	398.041	361.165	280.008	355.158	458.141	350.509	476.188	539.138	420.196	391.996	495.923	438.86	443.909	366.798	533.872	361.685	500.022	442.806	441.715	556.512	462.05	422.956	0.00149388	0.991777	0.998554	422.956	0.258899	0.0610936	0.75731	422.956	0.421408	0.00222893	0.138337	422.956	0.257405	0.0436372	0.435045
ENSMUSG00000024397	H2-Q7	histocompatibility 2, Q region locus 7 [Source:MGI Symbol;Acc:MGI:95936]	12.1076	25.5322	13.4685	6.64146	6.72674	12.5779	16.9282	18.1945	17.0158	10.8188	12.84	36.3764	32.9422	20.1033	23.459	32.1568	16.8066	40.6104	9.30813	25.951	30.377	43.2848	14.8244	56.0554	8.96427	22.9776	56.3283	63.7941	32.4125	58.2673	40.0126	26.8946	1.17575	0.027813	0.700046	26.8946	1.26032	0.0141269	0.486951	26.8946	2.05404	5.15924e-05	0.0146978	26.8946	0.0845688	0.851011	0.979568
ENSMUSG00000024493	Cyth4	cytohesin 4 [Source:MGI Symbol;Acc:MGI:2441702]	28.251	26.8088	25.8146	15.4967	12.7061	17.07	24.9893	97.0371	185.553	34.0018	48.1502	25.9831	23.4063	22.1136	16.5593	20.098	28.0111	54.614	42.5515	21.1705	27.5513	32.4636	59.2977	48.7439	42.8293	28.9348	101.391	35.0242	30.1512	27.35	23.817	39.3869	0.179086	0.74646	0.97306	39.3869	1.21999	0.019325	0.551345	39.3869	1.26117	0.0155164	0.355721	39.3869	1.04091	0.0292482	0.375366
ENSMUSG00000024526	Man2c1os	mannosidase, alpha, class 2C, member 1, opposite strand [Source:MGI Symbol;Acc:MGI:1924044]	17.4887	14.0427	19.0803	13.2829	13.4535	14.3747	9.67328	9.09723	17.8261	15.4554	9.63003	24.2509	50.2802	20.7734	23.459	20.098	12.605	15.4039	13.2973	4.09752	11.3031	10.8212	16.4716	9.74877	14.9404	15.3184	10.3991	12.5087	5.27645	9.51303	14.2902	14.9096	1.19925	0.0052144	0.571326	14.9096	0.1277	0.768345	0.999856	14.9096	-0.28508	0.520972	0.993359	14.9096	-1.07155	0.00442199	0.184116
ENSMUSG00000024529	Stat6	signal transducer and activator of transcription 6 [Source:MGI Symbol;Acc:MGI:103034]	207.174	256.598	196.415	183.747	222.73	137.458	154.772	294.144	249.565	253.468	300.938	305.735	252.268	317.632	269.089	303.078	302.52	296.876	434.823	469.849	318.606	359.505	297.312	290.026	260.96	432.32	255.644	296.455	285.682	361.495	288.662	287.933	0.73324	0.000201381	0.154404	287.933	0.932268	7.79711e-07	0.00137314	287.933	0.788596	3.01277e-05	0.0106115	287.933	0.199028	0.243693	0.758285
ENSMUSG00000024542	Tox3	TOX high mobility group box family member 3 [Source:MGI Symbol;Acc:MGI:3039593]	45.7397	35.745	52.7515	48.7041	38.8656	44.0225	29.8259	34.8727	25.9288	27.8197	27.2851	32.9119	46.8126	48.918	66.2372	47.4313	25.21	53.2136	50.5299	32.0973	39.5608	38.4754	31.296	20.7161	30.8769	19.5735	36.3967	22.5156	42.2116	30.9174	47.6341	37.8738	0.463296	0.0750447	0.809551	37.8738	-0.417734	0.113783	0.899477	37.8738	-0.0397405	0.877199	0.998198	37.8738	-0.881031	0.000241366	0.0554175
ENSMUSG00000024583	Serpinb9	serine (or cysteine) peptidase inhibitor, clade B, member 9 [Source:MGI Symbol;Acc:MGI:106603]	110.313	135.321	133.562	117.333	112.112	97.0292	105.6	118.264	93.992	78.8224	108.338	137.71	121.366	172.218	161.453	123	158.263	154.039	142.281	149.56	162.482	117.831	131.773	91.3948	147.412	135.313	128.255	172.619	159.801	183.126	140.997	131.907	0.457706	0.00880082	0.635618	131.907	0.255791	0.131198	0.932658	131.907	0.573281	0.000614292	0.0657473	131.907	-0.201915	0.187735	0.708549
ENSMUSG00000024659	Nes	nestin [Source:MGI Symbol;Acc:MGI:101784]	43.0491	53.6176	58.3634	32.1004	56.0562	29.6478	31.4381	104.618	84.2687	35.5473	69.8177	33.778	32.9422	41.5468	49.6779	69.9411	74.2293	88.2226	51.8596	53.2678	55.1025	79.3555	62.592	49.9625	66.734	40.8491	79.7262	87.5606	103.268	102.265	119.085	63.5895	0.306847	0.380326	0.911545	63.5895	0.608116	0.0681632	0.786226	63.5895	1.32791	5.46916e-05	0.0153549	63.5895	0.301269	0.32199	0.807838
ENSMUSG00000024668	Trim56	tripartite motif-containing 56 [Source:MGI Symbol;Acc:MGI:2685298]	108.968	160.853	125.706	139.471	120.334	124.88	104.794	168.299	161.245	122.097	122.783	109.129	83.2223	114.589	103.496	111.745	131.652	135.835	147.6	123.609	190.739	134.664	140.008	81.646	144.424	94.4636	151.653	166.365	142.464	187.882	134.328	131.973	-0.172806	0.3966	0.917269	131.973	0.0324647	0.867295	0.999856	131.973	0.419812	0.0287989	0.457985	131.973	0.205271	0.257683	0.76862
ENSMUSG00000024683	Rasa4	RAS p21 protein activator 4 [Source:MGI Symbol;Acc:MGI:1858600]	56.502	70.2135	61.7305	57.5593	51.5717	44.0225	59.6519	82.6332	77.7865	68.0036	73.0277	64.0917	104.028	63.6605	66.2372	51.4509	74.2293	103.627	110.368	81.2675	77.7087	75.7485	70.0042	70.6786	80.6784	83.4003	93.5916	111.327	79.9006	143.885	78.1199	76.6581	0.459435	0.0468989	0.754956	76.6581	0.55512	0.0123821	0.462197	76.6581	0.954441	1.28487e-05	0.00601674	76.6581	0.0956849	0.631694	0.925234
ENSMUSG00000024747	Inppl1	inositol polyphosphate phosphatase-like 1 [Source:MGI Symbol;Acc:MGI:1333787]	333.631	354.897	423.135	389.633	351.285	340.501	273.27	496.557	362.193	344.655	345.879	336.048	208.056	282.786	281.508	327.196	415.964	371.095	420.196	400.874	421.04	316.22	373.905	370.453	397.416	331.899	428.962	327.727	321.864	411.439	376.309	361.013	-0.226365	0.136933	0.844618	361.013	0.154762	0.284635	0.999856	361.013	0.214366	0.137703	0.781337	361.013	0.381127	0.00459752	0.184116
ENSMUSG00000024851	Bmp2	bone morphogenetic protein 2 [Source:MGI Symbol;Acc:MGI:88177]	49.7756	44.6813	68.4648	35.4211	39.613	32.3431	50.7847	50.7929	25.9288	35.5473	35.3101	31.1797	43.345	42.887	41.3983	45.0195	32.2127	35.009	41.2217	31.4143	36.735	40.8801	18.1187	28.0277	37.8491	29.7858	27.7309	17.5121	28.6436	22.5935	26.6751	36.2294	0.0765104	0.771102	0.973979	36.2294	-0.424186	0.104218	0.883761	36.2294	-0.713884	0.00732003	0.250359	36.2294	-0.500696	0.0390785	0.416354
ENSMUSG00000024927	Mideas	mitotic deacetylase associated SANT domain protein [Source:MGI Symbol;Acc:MGI:2685106]	154.708	142.98	199.782	143.898	136.777	137.458	131.395	177.396	160.435	151.463	161.303	157.631	156.909	150.105	147.654	121.392	158.263	201.652	187.492	180.974	228.181	169.532	199.306	143.794	209.166	155.737	200.182	190.131	171.108	255.663	198.158	170.826	0.0896646	0.57621	0.953497	170.826	0.380597	0.012605	0.46689	170.826	0.581319	0.00012353	0.02712	170.826	0.290932	0.0385045	0.413485
ENSMUSG00000024966	Xdh	xanthine dehydrogenase [Source:MGI Symbol;Acc:MGI:98973]	39.0133	116.171	59.4858	30.9935	49.3294	46.7178	75.774	88.698	21.0672	37.0929	79.4478	114.326	118.765	86.4442	59.3375	105.314	119.047	168.043	162.227	119.511	183.675	109.414	99.653	118.204	70.7181	157.439	125.655	151.355	125.881	424.519	213.401	112.011	0.694632	0.128254	0.839032	112.011	0.955803	0.0285718	0.609939	112.011	1.85899	1.88189e-05	0.00792522	112.011	0.261171	0.511493	0.888928
ENSMUSG00000024998	Irf8	interferon regulatory factor 8 [Source:MGI Symbol;Acc:MGI:96395]	13.4529	15.3193	17.958	8.85528	8.96899	11.6794	14.5099	64.4387	167.727	23.183	30.4951	17.3221	16.4711	10.0517	23.459	20.098	29.4116	39.21	13.2973	27.9997	24.019	26.4518	34.5903	24.3719	32.869	18.7225	101.391	40.0277	30.1512	26.1608	28.5804	31.6978	0.564811	0.352762	0.902428	31.6978	1.2283	0.0330639	0.636062	31.6978	1.95538	0.000614303	0.0657473	31.6978	0.663486	0.201121	0.719693
ENSMUSG00000025020	Arhgap30	Rho GTPase activating protein 30 [Source:MGI Symbol;Acc:MGI:2684948]	9.417	5.10644	10.1014	8.85528	7.47416	7.18735	5.64274	42.4537	85.079	13.9098	20.0626	17.3221	5.20139	7.37121	6.89971	8.84313	25.21	40.6104	10.6379	16.3901	13.4224	13.2259	25.5309	24.3719	11.9524	6.80818	43.3295	12.5087	16.5831	9.51303	17.1483	18.5127	0.0697311	0.916055	0.989422	18.5127	1.27161	0.0372115	0.660129	18.5127	1.56458	0.0098484	0.292771	18.5127	1.20188	0.0319839	0.386836
ENSMUSG00000025260	Arid5a	AT rich interactive domain 5A (MRF1-like) [Source:MGI Symbol;Acc:MGI:2443039]	67.2643	91.9158	79.6885	56.4524	68.0148	53.0067	69.3251	97.7952	67.2529	63.367	70.6202	61.4934	70.2188	58.2996	56.5776	59.4901	84.0332	113.429	71.8056	93.5601	103.141	56.5108	70.0042	73.1158	78.6864	88.5064	93.5916	96.3166	79.1468	146.263	86.694	77.6889	-0.0539689	0.811454	0.977883	77.6889	0.212361	0.323318	0.999856	77.6889	0.647758	0.00218019	0.137572	77.6889	0.26633	0.183403	0.703776
ENSMUSG00000025261	Ptk2	PTK2 protein tyrosine kinase 2 [Source:MGI Symbol;Acc:MGI:95481]	411.657	407.238	490.477	454.94	368.476	401.593	370.809	503.38	453.755	438.932	471.069	469.428	258.336	408.767	389.144	413.215	460.782	466.319	486.682	450.727	470.491	385.957	450.497	425.29	500.007	384.662	499.155	472.827	447.745	445.923	469.672	437.264	-0.048843	0.687119	0.966858	437.264	0.176403	0.127111	0.925714	437.264	0.297469	0.00983162	0.292771	437.264	0.225246	0.0354729	0.399105
ENSMUSG00000025270	Iqgap1	IQ motif containing GTPase activating protein 1 [Source:MGI Symbol;Acc:MGI:1352757]	63.2284	82.9796	71.8319	48.7041	63.5303	50.3115	57.2335	79.6008	59.9604	61.8215	60.1877	65.8239	78.0209	46.2376	59.3375	40.9999	81.2321	135.835	87.7624	95.6089	70.6442	111.819	70.0042	103.581	100.599	74.89	75.3932	87.5606	64.0712	83.239	57.1609	74.2105	-0.0353808	0.887159	0.986245	74.2105	0.680488	0.00357224	0.271378	74.2105	0.354215	0.133061	0.773142	74.2105	0.715869	0.000941984	0.0993345
ENSMUSG00000025287	Pcdhga6	protocadherin gamma subfamily A, 6 [Source:MGI Symbol;Acc:MGI:1935218]	56.502	74.0433	60.6081	48.7041	56.8036	40.4288	57.2335	97.7952	103.715	103.551	82.6578	87.4765	106.629	85.7741	75.8968	77.9803	103.641	81.2208	167.546	201.462	122.215	72.1414	54.3562	93.8319	152.393	172.758	75.3932	82.5571	98.7451	95.1303	67.6404	91.9486	0.749479	0.0181546	0.689405	91.9486	1.08371	0.000347268	0.0934344	91.9486	0.70155	0.0213244	0.402744	91.9486	0.33423	0.220125	0.737625
ENSMUSG00000025332	Slc12a9	solute carrier family 12 (potassium/chloride transporters), member 9 [Source:MGI Symbol;Acc:MGI:1933532]	341.702	385.536	405.177	422.84	320.641	350.383	358.717	450.313	475.632	428.114	373.164	417.462	345.026	361.859	433.302	425.274	429.97	441.113	374.985	372.192	479.674	441.265	437.32	446.006	532.876	407.64	430.695	457.817	425.885	442.356	381.073	413.976	0.184867	0.107622	0.832718	413.976	0.400321	0.000261953	0.0805484	413.976	0.315883	0.00403141	0.185502	413.976	0.215454	0.0322172	0.387788
ENSMUSG00000025351	Adi1	acireductone dioxygenase 1 [Source:MGI Symbol;Acc:MGI:2144929]	652.463	592.347	607.204	905.453	525.433	567.801	697.282	522.333	492.648	457.479	601.074	559.503	686.584	645.316	458.141	695.391	348.738	455.116	312.487	323.021	562.328	620.416	529.561	343.644	336.658	602.524	431.561	467.824	356.538	448.302	469.672	521.583	0.0602063	0.788018	0.973979	521.583	-0.293841	0.171048	0.964059	521.583	-0.458059	0.0330245	0.476006	521.583	-0.354047	0.072971	0.521732
ENSMUSG00000025362	Rab38	RAB38, member RAS oncogene family [Source:MGI Symbol;Acc:MGI:1919683]	13.4529	12.7661	25.8146	15.4967	14.2009	14.3747	17.7343	23.5012	14.585	12.3643	16.8526	21.6526	15.6042	19.4332	20.6991	16.0784	12.605	12.6032	3.9892	15.7072	12.716	34.8683	19.7659	46.3067	19.9206	19.5735	15.5986	30.0208	27.1361	19.0261	20.959	19.0773	0.20819	0.577987	0.953697	19.0773	0.83327	0.017261	0.526742	19.0773	0.541697	0.126252	0.764423	19.0773	0.62508	0.0492256	0.455964
ENSMUSG00000025375	Col11a1	collagen, type XI, alpha 1 [Source:MGI Symbol;Acc:MGI:88446]	16.1434	7.65965	26.937	15.4967	20.1802	7.18735	15.316	28.0498	12.9644	10.8188	9.63003	6.06273	15.6042	3.35055	16.5593	8.84313	5.60221	25.2064	2.65947	37.5606	16.9546	210.412	19.7659	240.064	10.9563	27.2327	25.1311	37.526	24.8747	43.9978	8.57413	30.1928	-0.385511	0.647787	0.96367	30.1928	2.82908	0.000321911	0.0913964	30.1928	0.968714	0.222044	0.880554	30.1928	3.21459	1.06481e-05	0.00850367
ENSMUSG00000025381	Akap9	A kinase (PRKA) anchor protein (yotiao) 9 [Source:MGI Symbol;Acc:MGI:2178217]	914.794	657.454	903.51	638.687	696.591	568.699	612.641	812.686	848.359	757.313	768.797	917.204	742.066	799.441	1004.6	686.548	1126.05	911.633	1569.09	1184.18	846.318	780.33	910.054	877.39	1023.92	948.04	771.264	763.028	952.023	790.771	852.65	862.1	0.365545	0.0321001	0.714874	862.1	0.53659	0.00100076	0.161139	862.1	0.400297	0.0141737	0.343449	862.1	0.171045	0.252539	0.766731
ENSMUSG00000025488	Pcdhb6	protocadherin beta 6 [Source:MGI Symbol;Acc:MGI:2136740]	129.147	135.321	134.685	117.333	105.386	114.998	111.243	191.8	140.988	173.1	198.218	161.961	102.294	129.331	124.195	117.372	149.859	138.635	156.909	172.779	121.508	158.711	136.714	141.357	107.571	169.354	137.788	186.379	143.972	145.074	131.47	141.285	0.0987931	0.55054	0.950039	141.285	0.370151	0.0187061	0.546831	141.285	0.424316	0.00684925	0.242566	141.285	0.271358	0.0613153	0.488415
ENSMUSG00000025496	Niban2	niban apoptosis regulator 2 [Source:MGI Symbol;Acc:MGI:2442910]	332.285	403.408	319.876	329.859	334.095	251.557	315.188	361.615	286.838	253.468	288.901	269.358	249.667	280.106	289.788	319.156	348.738	441.113	397.59	292.29	377.24	396.778	323.666	407.011	282.872	358.281	408.163	416.538	425.131	604.078	422.991	347.943	-0.0787042	0.637901	0.962105	347.943	0.232288	0.144894	0.950617	347.943	0.597151	0.000164163	0.0305784	347.943	0.310993	0.0347594	0.398595
ENSMUSG00000025545	H2-Q6	histocompatibility 2, Q region locus 6 [Source:MGI Symbol;Acc:MGI:95935]	13.4529	17.8725	23.5698	21.0313	16.4431	17.07	20.1527	21.985	30.7905	12.3643	18.4576	42.4391	26.8739	22.7837	28.9788	37.7843	26.6105	44.8115	17.2865	25.951	47.3316	70.9391	31.296	76.7716	33.865	17.8715	77.993	123.836	68.5939	107.022	54.3028	40.2486	0.700387	0.112974	0.835807	40.2486	1.3496	0.00127626	0.173723	40.2486	2.26536	4.33982e-08	6.00507e-05	40.2486	0.649217	0.0818707	0.544658
ENSMUSG00000025558	Zfp125	zinc finger protein 125 [Source:MGI Symbol;Acc:MGI:1336211]	30.9416	21.7024	21.3251	16.6037	20.1802	20.6636	10.4794	20.4688	12.9644	20.092	27.2851	20.7865	6.06829	10.0517	12.4195	7.23528	32.2127	21.0054	51.8596	55.9995	18.3675	3.60707	14.0008	37.7765	15.9365	3.40409	39.8631	31.2716	34.6738	27.35	12.3849	21.5868	-0.957024	0.0868861	0.823942	21.5868	-0.217528	0.674512	0.999856	21.5868	0.77069	0.126142	0.764423	21.5868	0.739496	0.144117	0.657467
ENSMUSG00000025781	Sdcbp2	syndecan binding protein (syntenin) 2 [Source:MGI Symbol;Acc:MGI:2385156]	34.9774	61.2772	29.1817	47.5972	40.3604	38.632	39.4992	46.2443	36.4624	63.367	44.1376	51.1001	43.345	49.5881	53.8177	50.647	86.8343	56.0143	51.8596	68.975	69.2314	67.332	60.9448	131.608	46.8134	99.5697	108.324	95.0657	90.4535	159.343	100.032	65.9722	0.316742	0.285246	0.887181	65.9722	1.0341	0.000212523	0.0709828	65.9722	1.48126	8.54998e-08	0.00011042	65.9722	0.717362	0.00461664	0.184116
ENSMUSG00000025940	Oxnad1	oxidoreductase NAD-binding domain containing 1 [Source:MGI Symbol;Acc:MGI:1916953]	158.744	194.045	199.782	183.747	182.369	156.325	160.415	213.785	142.609	137.553	166.921	152.434	149.107	182.27	147.654	176.059	170.868	161.041	202.119	178.925	208.401	115.426	154.009	121.86	108.567	142.121	138.654	148.853	145.479	153.398	137.186	159.739	-0.0156976	0.91498	0.989329	159.739	-0.366518	0.0108189	0.450311	159.739	-0.205497	0.149109	0.797046	159.739	-0.35082	0.00884781	0.241481
ENSMUSG00000025995	Mybpc2	myosin binding protein C, fast-type [Source:MGI Symbol;Acc:MGI:1336170]	150.672	140.427	88.6675	88.5528	84.458	93.4356	96.7328	135.7	106.956	102.005	134.82	103.066	86.6899	145.414	95.216	124.608	159.663	103.627	142.281	186.437	141.995	145.485	121.89	74.3344	93.6268	157.439	158.586	125.087	177.892	233.069	134.328	127.151	0.312691	0.219423	0.878153	127.151	0.377726	0.121527	0.912137	127.151	0.857106	0.000393082	0.0525158	127.151	0.0650348	0.770609	0.964051
ENSMUSG00000026028	Gm12648	predicted gene 12648 [Source:MGI Symbol;Acc:MGI:3649948]	6.72643	7.65965	3.36712	21.0313	8.22157	12.5779	7.25496	9.09723	2.43083	7.72768	6.42002	6.92883	3.4676	5.36088	0	3.21568	2.80111	2.80072	6.64867	6.14628	6.35798	2.40471	2.47074	0	0	0.851023	9.53248	3.7526	6.78401	2.37826	0.952681	5.21386	-1.51032	0.0343915	0.72263	5.21386	-2.98344	0.000340772	0.0929779	5.21386	-0.946636	0.147041	0.794075	5.21386	-1.47312	0.0849552	0.55355
ENSMUSG00000026031	Ikbke	inhibitor of kappaB kinase epsilon [Source:MGI Symbol;Acc:MGI:1929612]	13.4529	30.6386	30.3041	18.8175	23.1699	23.3589	22.571	24.2593	21.8775	10.8188	26.4826	12.9916	19.9387	14.7424	28.9788	16.8823	21.0083	21.0054	30.5839	33.4631	31.7899	39.6778	25.5309	59.7112	27.8888	46.8063	26.8643	28.7699	25.6285	38.0521	18.1009	26.18	-0.240427	0.483628	0.935626	26.18	0.781045	0.0128309	0.470836	26.18	0.241875	0.451067	0.981775	26.18	1.02147	0.000575776	0.0853873
ENSMUSG00000026042	Frem3	Fras1 related extracellular matrix protein 3 [Source:MGI Symbol;Acc:MGI:2685641]	200.448	168.512	176.213	161.609	170.411	129.372	140.263	159.202	131.265	89.6411	170.131	164.56	197.653	200.363	231.83	209.823	138.655	211.454	499.98	387.899	194.272	152.699	161.421	127.953	110.559	307.219	113.523	196.386	210.304	208.098	174.341	188.03	0.515283	0.126613	0.838001	188.03	0.232013	0.473384	0.999856	188.03	0.297812	0.357068	0.95299	188.03	-0.28327	0.339011	0.817026
ENSMUSG00000026072	Foxk1	forkhead box K1 [Source:MGI Symbol;Acc:MGI:1347488]	312.106	347.238	373.75	346.463	330.358	281.205	316.8	340.388	305.474	327.654	375.571	270.224	176.847	294.178	317.387	280.568	338.934	281.472	515.936	373.557	385.718	348.683	336.02	372.891	390.444	354.026	363.967	377.761	402.518	416.195	376.309	342.622	-0.216326	0.191056	0.868113	342.622	0.218503	0.164592	0.956781	342.622	0.322801	0.0396548	0.511787	342.622	0.434828	0.00288086	0.155439
ENSMUSG00000026087	Pakap	paralemmin A kinase anchor protein [Source:MGI Symbol;Acc:MGI:5141924]	8.07171	6.38304	8.97898	7.74837	6.72674	5.39051	8.06106	8.33913	4.86166	1.54554	8.02503	5.19662	2.6007	6.03099	5.51977	8.0392	8.40332	11.2029	30.5839	32.0973	12.716	8.4165	7.41221	3.65579	4.98015	22.1266	7.7993	7.50519	10.5529	5.94565	6.66877	8.98386	-0.272092	0.657233	0.964248	8.98386	0.500362	0.375374	0.999856	8.98386	0.207183	0.717296	0.99702	8.98386	0.772455	0.150327	0.667202
ENSMUSG00000026104	Ddx3x	DEAD box helicase 3, X-linked [Source:MGI Symbol;Acc:MGI:103064]	8749.74	9462.23	7955.38	9972.16	7934.56	7824.33	8193.26	8117	8580.01	9178.94	8733.64	8818.67	5958.2	7737.76	6545.06	7824.56	7897.72	8043.66	8566.14	9586.84	8645.44	7280.27	6600.98	7183.63	7188.35	7023.49	6836.52	6982.33	6954.37	7410.65	7951.08	7938.67	-0.185953	0.0442329	0.746351	7938.67	-0.178547	0.0433981	0.682948	7938.67	-0.143785	0.103769	0.714708	7938.67	0.00740621	0.927424	0.989203
ENSMUSG00000026110	Rasgrf2	RAS protein-specific guanine nucleotide-releasing factor 2 [Source:MGI Symbol;Acc:MGI:109137]	1327.8	1211.5	1382.76	969.654	1080.76	978.378	1059.22	1236.47	999.07	996.871	1239.06	1218.61	846.96	1360.99	1432.38	1198.65	1462.18	1498.38	1703.39	1590.52	1627.64	1436.82	1465.97	1390.42	1269.94	1282.49	1518.26	1769.97	1612.33	2217.73	1867.26	1360.85	0.217587	0.14817	0.852209	1360.85	0.397118	0.00576843	0.349282	1360.85	0.788921	3.9151e-08	5.8341e-05	1360.85	0.17953	0.174083	0.696202
ENSMUSG00000026167	B230209E15Rik	RIKEN cDNA B230209E15 gene [Source:MGI Symbol;Acc:MGI:2442668]	61.8831	105.959	97.6465	68.6285	88.195	57.4988	92.7022	157.685	76.9762	68.0036	146.055	172.355	232.329	147.424	168.353	122.196	134.453	151.239	268.606	232.876	178.023	159.913	181.187	142.576	81.6744	152.333	168.118	185.128	223.872	297.282	179.104	147.86	1.07302	0.000774265	0.329358	147.86	0.851599	0.00549306	0.3468	147.86	1.40345	4.23353e-06	0.00256287	147.86	-0.221418	0.423995	0.855359
ENSMUSG00000026177	Nf1	neurofibromin 1 [Source:MGI Symbol;Acc:MGI:97306]	1630.49	1446.4	1601.63	1305.05	1337.87	1293.72	1193.84	1362.31	1809.35	1632.09	1373.88	1733.94	1242.27	1690.69	1628.33	1497.7	1623.24	1630.02	1995.93	1730.52	1684.16	1489.72	1633.98	1539.09	1576.72	1205.05	1697.65	1712.43	1647.01	1643.38	1839.63	1563.14	0.248069	0.0414373	0.745563	1563.14	0.223253	0.0552375	0.736889	1563.14	0.421617	0.000288172	0.0416602	1563.14	-0.0248168	0.81645	0.973635
ENSMUSG00000026188	Wnt10a	wingless-type MMTV integration site family, member 10A [Source:MGI Symbol;Acc:MGI:108071]	146.636	165.959	77.4437	87.4459	98.6589	91.6387	99.1511	115.99	102.095	132.916	157.291	161.095	131.769	164.177	121.435	131.039	226.89	193.249	144.941	180.291	156.83	170.735	196.835	141.357	145.42	170.205	155.119	158.86	182.415	254.474	235.312	151.364	0.512042	0.0251199	0.697501	151.364	0.775317	0.000384168	0.097933	151.364	1.02927	2.17992e-06	0.00150819	151.364	0.263275	0.183313	0.703776
ENSMUSG00000026204	Ubr4	ubiquitin protein ligase E3 component n-recognin 4 [Source:MGI Symbol;Acc:MGI:1916366]	2889.67	1922.57	2831.75	1968.09	2389.49	1728.56	1798.42	2479.75	2477.01	2027.74	2343.31	2626.89	2397.84	2465.34	3023.45	2532.35	2988.78	2709.69	5922.63	4130.99	2997.44	2544.19	3044.77	3122.04	3043.87	3293.46	2345.86	2605.55	3162.1	3007.31	2751.34	2771.68	0.400803	0.04657	0.754956	2771.68	0.609768	0.00154154	0.190208	2771.68	0.492285	0.0105796	0.302697	2771.68	0.208966	0.237161	0.753314
ENSMUSG00000026213	Vps13d	vacuolar protein sorting 13D [Source:MGI Symbol;Acc:MGI:2448530]	602.688	491.494	704.85	459.368	552.34	435.733	469.154	620.128	546.126	474.48	515.207	650.444	600.761	601.089	721.71	552.293	651.257	688.976	1233.99	980.674	844.199	663.701	686.864	642.2	746.026	786.345	660.341	719.247	805.036	864.497	777.388	666.411	0.346925	0.0546934	0.769756	666.411	0.537518	0.00184635	0.202488	666.411	0.654992	0.000145878	0.029437	666.411	0.190593	0.228328	0.743666
ENSMUSG00000026241	Pcdhb7	protocadherin beta 7 [Source:MGI Symbol;Acc:MGI:2136741]	186.995	176.172	154.887	183.747	168.169	146.442	138.65	219.85	180.692	148.371	183.773	173.221	115.298	166.857	176.633	213.039	256.301	247.863	263.287	275.9	253.613	211.615	216.601	175.478	169.325	233.18	155.986	212.647	244.978	266.365	231.502	197.96	0.150918	0.402155	0.917269	197.96	0.415369	0.0155703	0.506936	197.96	0.554029	0.00120135	0.0991272	197.96	0.264451	0.0936491	0.574174
ENSMUSG00000026247	Tnc	tenascin C [Source:MGI Symbol;Acc:MGI:101922]	33.6321	42.1281	40.4054	25.4589	25.4121	44.9209	24.9893	44.7281	33.2213	37.0929	34.5076	58.0289	30.3415	39.5365	40.0183	46.6274	51.8205	39.21	45.2109	52.5849	38.8543	359.505	28.8252	409.448	58.7658	46.8063	35.5302	93.8149	37.689	104.643	75.2618	67.642	0.303163	0.608689	0.960244	67.642	2.50565	7.57873e-06	0.00772712	67.642	1.12406	0.0458636	0.536839	67.642	2.20249	1.67907e-05	0.011862
ENSMUSG00000026249	Ahctf1	AT hook containing transcription factor 1 [Source:MGI Symbol;Acc:MGI:1915033]	170.851	195.321	221.107	177.106	201.802	169.801	151.548	257.755	333.023	200.92	213.466	242.509	212.39	188.301	222.171	156.764	228.29	268.869	235.363	236.29	247.961	240.471	239.661	227.878	257.972	212.756	240.045	260.18	226.888	244.961	257.224	224.928	0.150279	0.316774	0.891005	224.928	0.432641	0.00247095	0.226616	224.928	0.491565	0.000565507	0.0638657	224.928	0.282362	0.0314588	0.384181
ENSMUSG00000026274	Apobec3	apolipoprotein B mRNA editing enzyme, catalytic polypeptide 3 [Source:MGI Symbol;Acc:MGI:1933111]	2.69057	2.55322	6.73424	12.176	11.2112	5.39051	2.41832	21.985	38.083	4.63661	6.42002	9.52714	4.3345	2.01033	0	3.21568	14.0055	25.2064	6.64867	8.87797	16.2482	9.61885	15.648	7.31158	10.9563	5.95716	37.2633	18.763	10.5529	7.13477	6.66877	11.1825	-1.33701	0.101823	0.830502	11.1825	0.639991	0.361682	0.999856	11.1825	1.33826	0.0523251	0.560457	11.1825	1.977	0.00667482	0.217114
ENSMUSG00000026288	Micall1	microtubule associated monooxygenase, calponin and LIM domain containing -like 1 [Source:MGI Symbol;Acc:MGI:105870]	854.256	820.86	819.332	863.39	798.24	693.579	719.047	893.803	615.81	676.945	805.713	666.034	595.56	630.574	793.467	710.666	973.385	771.597	916.186	959.503	902.127	799.567	820.284	800.618	713.157	821.237	789.463	925.64	840.464	1047.62	801.205	801.435	-0.114877	0.360134	0.905302	801.435	0.101732	0.395972	0.999856	801.435	0.254871	0.0330753	0.476382	801.435	0.216609	0.0504244	0.457278
ENSMUSG00000026365	Pip5k1a	phosphatidylinositol-4-phosphate 5-kinase, type 1 alpha [Source:MGI Symbol;Acc:MGI:107929]	189.685	158.3	202.027	198.137	159.947	157.223	177.343	223.64	172.589	165.372	219.083	227.785	155.175	176.239	222.171	188.117	222.688	159.641	246.001	193.949	207.694	216.424	193.541	230.315	245.023	209.352	218.38	237.664	232.164	250.906	222.927	203.054	0.158058	0.275137	0.88305	203.054	0.406179	0.00325016	0.254907	203.054	0.492957	0.000336644	0.0470172	203.054	0.248121	0.050148	0.456975
ENSMUSG00000026395	Ptpn23	protein tyrosine phosphatase, non-receptor type 23 [Source:MGI Symbol;Acc:MGI:2144837]	719.728	487.665	694.749	463.796	502.263	455.498	497.368	646.662	563.952	621.306	612.309	669.498	764.605	647.326	678.931	670.47	630.249	670.772	1531.85	1074.23	699.378	714.2	785.694	745.781	744.034	1184.62	564.149	720.498	775.639	758.664	623.054	707.592	0.508936	0.0273656	0.700046	707.592	0.784086	0.00037656	0.097933	707.592	0.504694	0.0222208	0.408534	707.592	0.27515	0.173215	0.695282
ENSMUSG00000026424	Tmed5	transmembrane p24 trafficking protein 5 [Source:MGI Symbol;Acc:MGI:1921586]	717.037	1030.22	886.675	1011.72	858.781	748.383	985.062	463.959	1113.32	778.95	721.45	852.246	1084.49	1103	1130.17	1008.92	774.506	899.03	771.245	784.676	623.789	523.025	723.926	700.693	864.554	581.249	758.265	512.855	661.064	703.964	887.899	821.008	0.323594	0.118557	0.837239	821.008	-0.348234	0.080007	0.817456	821.008	-0.293258	0.140245	0.785377	821.008	-0.671828	0.000235633	0.0554175
ENSMUSG00000026491	Tmem243	transmembrane protein 243, mitochondrial [Source:MGI Symbol;Acc:MGI:3606159]	165.47	247.662	205.394	223.596	189.096	211.128	199.108	204.688	236.601	251.922	217.478	239.911	196.786	227.167	184.912	189.725	175.069	190.449	154.249	156.389	158.243	176.746	191.07	171.822	151.397	175.311	209.715	165.114	189.952	195.017	202.921	194.536	0.0105287	0.926746	0.991122	194.536	-0.200908	0.0724724	0.798598	194.536	-0.0460765	0.676894	0.99702	194.536	-0.211437	0.0425938	0.430342
ENSMUSG00000026526	Ptgs2	prostaglandin-endoperoxide synthase 2 [Source:MGI Symbol;Acc:MGI:97798]	2.69057	0	2.24475	2.21382	2.24225	1.79684	0	2.27431	1.62055	0	3.21001	6.06273	1.7338	4.69077	4.13983	2.41176	4.20166	19.605	6.64867	1.36584	2.11933	52.9037	4.94147	54.8369	3.98412	2.55307	2.59977	8.75606	1.50756	8.3239	0.952681	6.9673	1.26064	0.296186	0.891005	6.9673	4.13081	0.000221944	0.0728728	6.9673	1.66819	0.148036	0.795271	6.9673	2.87017	0.00186726	0.134501
ENSMUSG00000026547	P4ha1	procollagen-proline, 2-oxoglutarate 4-dioxygenase (proline 4-hydroxylase), alpha 1 polypeptide [Source:MGI Symbol;Acc:MGI:97463]	595.961	588.517	633.018	580.021	605.407	492.334	500.592	654.243	499.13	474.48	494.342	487.616	516.672	473.768	379.484	427.686	490.194	644.165	369.666	469.166	470.491	504.99	509.795	476.471	427.297	453.595	435.028	357.747	349.754	280.634	446.808	486.371	-0.243046	0.131658	0.839793	486.371	-0.168184	0.275329	0.999856	486.371	-0.508686	0.00102203	0.0872191	486.371	0.0748615	0.599863	0.915662
ENSMUSG00000026553	Agap1	ArfGAP with GTPase domain, ankyrin repeat and PH domain 1 [Source:MGI Symbol;Acc:MGI:2653690]	1504.03	1451.5	1699.27	1474.4	1424.57	1419.5	1262.36	1742.88	1670.79	1593.45	1591.36	1453.32	1400.91	1442.75	1462.74	1184.98	1761.9	1637.02	2128.9	1817.25	1901.04	1548.64	1719.63	1615.86	2103.61	1550.56	1737.51	1503.54	1727.66	1751.59	1718.64	1616.67	0.00345123	0.974839	0.99643	1616.67	0.319452	0.00222544	0.217733	1616.67	0.302777	0.00374506	0.178329	1616.67	0.316001	0.00101472	0.103546
ENSMUSG00000026554	Gm37168	predicted gene, 37168 [Source:MGI Symbol;Acc:MGI:5610396]	63.2284	81.703	52.7515	65.3077	59.0458	51.2099	66.9068	50.0348	51.8577	72.6402	64.2002	39.8408	47.6795	54.949	44.1581	34.5686	26.6105	29.4075	49.2001	55.9995	31.0835	46.8919	33.7667	53.6183	35.8571	56.1675	35.5302	33.7734	27.8898	24.9717	39.0599	47.4913	-0.377527	0.148206	0.852209	47.4913	-0.391322	0.118964	0.908029	47.4913	-0.872767	0.000707119	0.0717189	47.4913	-0.013795	0.953876	0.99296
ENSMUSG00000026568	Pcdhb10	protocadherin beta 10 [Source:MGI Symbol;Acc:MGI:2136745]	76.6813	94.4691	72.9542	77.4837	68.0148	79.0609	70.9374	108.409	100.474	85.0045	110.745	83.1459	106.629	104.537	89.6962	89.2352	105.042	130.233	160.898	135.218	121.508	121.438	117.772	134.046	139.444	189.778	118.723	110.076	108.544	120.102	114.322	108.897	0.434166	0.0134657	0.675355	108.897	0.959563	7.12929e-09	4.60362e-05	108.897	0.656089	9.11069e-05	0.0226774	108.897	0.525397	0.000381226	0.0666892
ENSMUSG00000026594	Myh7	myosin, heavy polypeptide 7, cardiac muscle, beta [Source:MGI Symbol;Acc:MGI:2155600]	184.304	297.45	168.356	276.728	185.359	260.541	216.843	268.368	363.814	421.931	318.594	291.011	247.933	280.776	331.186	367.392	401.959	245.063	252.649	265.656	287.522	322.232	369.787	275.403	389.448	285.093	347.502	328.977	322.617	348.415	349.634	302.07	0.474036	0.0163133	0.684023	302.07	0.574836	0.0023433	0.219297	302.07	0.621231	0.000997373	0.0872191	302.07	0.1008	0.558698	0.904969
ENSMUSG00000026628	Pcnt	pericentrin (kendrin) [Source:MGI Symbol;Acc:MGI:102722]	232.734	234.896	271.614	190.389	246.647	181.481	193.466	277.466	243.893	239.558	274.456	233.848	228.861	225.157	244.25	201.784	267.506	253.465	476.044	361.265	334.854	270.53	270.957	277.84	309.765	310.623	269.509	262.682	309.049	319.876	274.372	267.321	0.113377	0.495648	0.93938	267.321	0.473411	0.00279125	0.238172	267.321	0.468618	0.00306911	0.165612	267.321	0.360034	0.0134192	0.269986
ENSMUSG00000026655	Oplah	5-oxoprolinase (ATP-hydrolysing) [Source:MGI Symbol;Acc:MGI:1922725]	246.187	197.874	236.821	169.357	210.771	160.817	167.67	381.326	264.96	248.831	266.431	314.396	328.555	235.879	229.07	221.078	226.89	226.858	329.774	322.338	300.944	218.829	249.544	253.468	234.067	342.111	286.841	245.17	296.989	273.5	262.94	256.603	0.496211	0.00817246	0.622233	256.603	0.531467	0.00312794	0.248195	256.603	0.603464	0.000777771	0.0753349	256.603	0.0352557	0.829425	0.975681
ENSMUSG00000026656	Il34	interleukin 34 [Source:MGI Symbol;Acc:MGI:1923777]	123.766	206.811	153.765	138.364	126.313	148.239	170.895	206.204	165.296	163.827	150.87	238.178	190.718	226.497	151.794	170.431	225.489	252.064	115.687	137.95	139.876	191.175	205.071	162.073	215.142	180.417	211.448	258.929	186.937	283.013	330.58	189.17	0.322075	0.177937	0.86045	189.17	0.363388	0.112533	0.898201	189.17	0.773661	0.00068082	0.0697822	189.17	0.0413128	0.843786	0.977941
ENSMUSG00000026657	Tifa	TRAF-interacting protein with forkhead-associated domain [Source:MGI Symbol;Acc:MGI:2182965]	160.089	234.896	136.93	148.326	154.715	176.09	133.814	200.897	282.786	244.195	215.071	246.84	169.045	214.435	230.45	181.686	249.299	229.659	179.514	197.364	196.391	223.638	261.074	194.975	306.777	169.354	266.909	288.95	217.088	267.554	340.107	220.288	0.358541	0.0775138	0.812236	220.288	0.579859	0.00280446	0.238172	220.288	0.83365	1.59857e-05	0.00703805	220.288	0.221319	0.2115	0.731113
ENSMUSG00000026667	Snx8	sorting nexin 8 [Source:MGI Symbol;Acc:MGI:2443816]	369.953	411.068	344.569	347.57	325.126	362.063	302.29	374.503	400.276	454.388	418.104	328.253	287.811	313.612	362.925	366.588	431.37	492.926	357.698	294.339	393.488	366.719	406.848	337.551	439.249	317.432	433.295	461.569	405.533	441.167	514.448	384.626	0.0106283	0.944122	0.993316	384.626	0.181123	0.211167	0.988077	384.626	0.451934	0.00171579	0.119667	384.626	0.170495	0.202182	0.721084
ENSMUSG00000026670	Slit1	slit guidance ligand 1 [Source:MGI Symbol;Acc:MGI:1315203]	240.806	232.343	327.733	171.571	254.869	141.95	262.791	231.221	158.004	156.099	241.553	279.751	190.718	279.436	291.168	321.568	266.105	298.276	575.774	419.313	360.286	317.422	239.661	208.38	274.904	404.236	243.512	394.022	402.518	483.976	309.621	286.649	0.298525	0.311832	0.891005	286.649	0.393723	0.163153	0.956497	286.649	0.735607	0.0090321	0.279059	286.649	0.0951986	0.713223	0.951432
ENSMUSG00000026675	Slc4a8	solute carrier family 4 (anion exchanger), member 8 [Source:MGI Symbol;Acc:MGI:1928745]	1966.81	1814.06	1921.5	1672.54	1836.4	1363.8	1679.93	1867.21	1610.02	1585.72	1787.17	1765.99	1667.05	1816	1918.12	1706.72	1973.38	1828.87	3017.16	2784.27	2109.44	1805.94	1963.41	1684.1	1980.11	2183.73	1695.05	2082.69	2037.47	2232	1980.62	1911.57	0.126622	0.379695	0.911309	1911.57	0.241913	0.0792344	0.814913	1911.57	0.301259	0.0287849	0.457985	1911.57	0.115291	0.362673	0.831287
ENSMUSG00000026698	Dlg5	discs large MAGUK scaffold protein 5 [Source:MGI Symbol;Acc:MGI:1918478]	244.842	254.045	273.859	221.382	236.183	230.894	209.588	313.854	247.944	230.285	248.776	267.626	212.39	235.879	226.31	198.568	285.713	313.68	396.26	382.435	336.267	316.22	275.899	230.315	262.952	301.262	254.777	360.249	269.853	397.169	384.883	277.542	-0.0478138	0.763043	0.973979	277.542	0.29909	0.047304	0.705529	277.542	0.558034	0.000196816	0.0337409	277.542	0.346903	0.012947	0.269489
ENSMUSG00000026728	Txndc12	thioredoxin domain containing 12 (endoplasmic reticulum) [Source:MGI Symbol;Acc:MGI:1913323]	465.469	508.09	525.271	540.172	476.851	492.334	453.838	523.091	572.055	554.848	471.069	529.189	572.153	562.892	473.32	482.352	469.185	448.115	408.228	378.338	442.233	424.432	436.497	374.109	442.237	409.342	498.289	442.806	442.468	393.602	486.82	473.973	0.145266	0.135353	0.844618	473.973	-0.1824	0.0536093	0.7329	473.973	-0.0635695	0.498879	0.991378	473.973	-0.327667	0.000169584	0.0489222
ENSMUSG00000026750	Snx30	sorting nexin family member 30 [Source:MGI Symbol;Acc:MGI:2443882]	427.801	409.791	534.25	422.84	398.373	426.749	411.92	425.296	364.624	360.11	409.276	387.148	238.397	361.859	454.001	367.392	362.743	421.508	534.553	458.24	562.328	446.074	396.965	392.388	440.245	349.77	441.094	500.346	453.021	489.921	510.637	425.248	-0.220315	0.165327	0.858629	425.248	-0.0265954	0.860732	0.999856	425.248	0.215409	0.153742	0.803205	425.248	0.19372	0.168026	0.68894
ENSMUSG00000026796	Dusp1	dual specificity phosphatase 1 [Source:MGI Symbol;Acc:MGI:105120]	706.275	883.413	608.326	562.311	735.457	486.045	640.048	598.901	508.853	519.3	428.536	663.435	802.749	908.669	725.849	647.96	941.172	1033.46	881.613	790.822	839.96	744.259	750.28	366.798	771.923	561.675	511.288	525.363	695.738	753.908	920.29	695.973	0.313879	0.171914	0.859561	695.973	0.0425195	0.846804	0.999856	695.973	0.134554	0.540736	0.993359	695.973	-0.27136	0.179274	0.700172
ENSMUSG00000026834	Gm37621	predicted gene, 37621 [Source:MGI Symbol;Acc:MGI:5610849]	73.9907	62.5538	77.4437	56.4524	68.7622	60.1941	49.1725	59.132	49.4268	60.2759	64.2002	63.2256	61.5498	42.887	75.8968	49.8431	70.0277	60.2154	101.06	96.2918	55.1025	86.5697	87.2993	69.46	87.6506	89.3574	71.0603	96.3166	91.2073	89.1847	82.8833	71.0953	-0.0793801	0.716303	0.970189	71.0953	0.504315	0.0136344	0.482129	71.0953	0.530776	0.00927519	0.283853	71.0953	0.583695	0.00220337	0.139071
ENSMUSG00000026837	Gm47976	predicted gene, 47976 [Source:MGI Symbol;Acc:MGI:6097260]	14.7981	25.5322	12.3461	22.1382	11.9587	24.2573	18.5404	32.5984	31.6008	34.0018	26.4826	31.1797	26.007	23.4539	22.0791	24.1176	16.8066	16.8043	7.9784	12.9755	11.3031	16.833	27.1781	18.279	23.9047	18.7225	25.1311	17.5121	29.3974	21.4043	19.0536	21.2686	0.41357	0.16258	0.858629	21.2686	0.236714	0.416385	0.999856	21.2686	0.345373	0.230742	0.888332	21.2686	-0.176856	0.496131	0.881499
ENSMUSG00000026883	Tnfaip2	tumor necrosis factor, alpha-induced protein 2 [Source:MGI Symbol;Acc:MGI:104960]	5.38114	15.3193	10.1014	7.74837	11.9587	8.98419	8.86717	21.2269	12.9644	1.54554	19.2601	13.8577	14.7373	6.03099	9.65959	9.64705	18.2072	19.605	14.6271	19.1218	21.8997	44.4872	15.648	53.6183	13.9444	16.1694	32.9304	20.0138	18.8445	22.5935	10.4795	16.9249	-0.00376249	0.994399	0.999071	16.9249	1.5052	0.00208605	0.209383	16.9249	1.07504	0.0295251	0.460197	16.9249	1.50897	0.000822901	0.0955203
ENSMUSG00000027004	Klhl25	kelch-like 25 [Source:MGI Symbol;Acc:MGI:2668031]	180.268	177.449	167.234	179.32	165.926	163.512	148.324	167.541	174.209	156.099	182.971	152.434	111.83	190.311	147.654	155.157	155.461	166.643	198.13	195.315	214.758	182.758	192.717	201.068	176.297	183.821	204.515	188.881	211.812	228.313	202.921	177.314	-0.0645338	0.641556	0.962105	177.314	0.233448	0.075871	0.804914	177.314	0.380783	0.0035349	0.172911	177.314	0.297982	0.0150818	0.285295
ENSMUSG00000027108	Gpr101	G protein-coupled receptor 101 [Source:MGI Symbol;Acc:MGI:2685211]	76.6813	42.1281	54.9963	55.3455	55.3088	28.7494	54.8152	65.1968	35.6521	37.0929	55.3727	48.5018	55.4815	71.0317	56.5776	63.5097	56.0221	70.0179	123.665	82.6334	62.8734	43.2848	27.1781	13.4046	54.7816	41.7001	31.1972	42.5294	49.7494	54.6999	49.5394	52.6035	0.412926	0.194179	0.870214	52.6035	-0.359544	0.250972	0.999856	52.6035	-0.0316784	0.918387	0.998198	52.6035	-0.77247	0.00698569	0.219695
ENSMUSG00000027111	Ctc1	CTS telomere maintenance complex component 1 [Source:MGI Symbol;Acc:MGI:1916214]	404.931	361.28	410.789	282.262	326.621	326.126	309.545	459.41	425.395	378.656	344.274	420.926	366.698	410.777	380.864	385.882	376.749	407.504	551.839	471.215	421.04	403.992	453.792	446.006	459.17	423.809	423.762	459.067	466.589	466.139	430.612	410.836	0.268866	0.0273908	0.700046	410.836	0.448055	0.00011996	0.0566797	410.836	0.48537	3.00952e-05	0.0106115	410.836	0.179189	0.0924864	0.570811
ENSMUSG00000027170	Hivep1	human immunodeficiency virus type I enhancer binding protein 1 [Source:MGI Symbol;Acc:MGI:96100]	219.282	234.896	279.471	206.992	273.554	198.551	188.629	228.189	202.569	227.194	221.491	169.756	197.653	174.229	264.949	162.392	226.89	273.07	480.034	424.094	308.009	210.412	231.426	215.692	249.007	336.154	212.314	226.407	217.842	281.824	179.104	243.037	-0.150001	0.511192	0.943974	243.037	0.175862	0.419085	0.999856	243.037	0.0177427	0.935141	0.998198	243.037	0.325863	0.105314	0.595934
ENSMUSG00000027199	Ctsk	cathepsin K [Source:MGI Symbol;Acc:MGI:107823]	9.417	3.82983	37.0383	17.7106	9.7164	25.1557	19.3466	56.8577	21.8775	26.2741	26.4826	13.8577	26.8739	6.03099	24.839	16.0784	11.2044	19.605	7.9784	4.09752	15.5417	699.772	13.1773	694.6	13.9444	14.4674	28.5974	77.5536	13.568	67.7804	21.9117	64.5572	0.0251469	0.980694	0.996519	64.5572	3.99093	4.96479e-05	0.0320593	64.5572	1.20993	0.2207	0.879352	64.5572	3.96578	1.13728e-05	0.00870401
ENSMUSG00000027248	Tmem245	transmembrane protein 245 [Source:MGI Symbol;Acc:MGI:2445107]	1166.36	937.031	1151.55	1036.07	1009.01	887.638	989.899	977.194	1212.98	1054.06	1046.46	1009.88	756.803	885.886	1288.87	955.861	1323.52	1215.51	1251.28	1254.52	1202.36	1157.87	1228.78	1212.5	1457.19	905.489	1191.56	1364.69	1278.41	1321.12	1309.94	1137.17	0.00996855	0.943476	0.993316	1137.17	0.308725	0.0214747	0.565229	1137.17	0.425772	0.00150227	0.113584	1137.17	0.298756	0.0155989	0.290391
ENSMUSG00000027293	B9d1	B9 protein domain 1 [Source:MGI Symbol;Acc:MGI:1351471]	143.946	195.321	151.52	183.747	142.756	176.09	171.701	215.301	162.865	221.012	174.143	204.4	322.486	160.826	175.253	179.274	186.274	193.249	132.973	114.731	130.692	162.318	126.008	98.7063	101.595	154.886	174.184	161.362	157.54	146.263	137.186	167.335	0.359281	0.10664	0.832718	167.335	-0.34309	0.112805	0.898201	167.335	-0.0725673	0.735682	0.99702	167.335	-0.702371	0.00040058	0.0694137
ENSMUSG00000027358	NA	NA	95.5153	108.512	68.4648	3.32073	61.2881	102.42	3.22443	71.2616	125.593	134.462	88.2753	125.585	1.7338	0.67011	46.918	1.60784	156.862	91.0233	123.665	99.0235	67.8185	1.20236	83.1814	124.297	101.595	0.851023	212.314	82.5571	107.037	105.832	130.517	82.6435	-2.1662	0.0686323	0.803528	82.6435	0.161391	0.885953	0.999856	82.6435	1.19879	0.286037	0.922122	82.6435	2.32759	0.0264446	0.362051
ENSMUSG00000027400	Gm5784	predicted gene 5784 [Source:MGI Symbol;Acc:MGI:3647969]	56.502	40.8515	47.1397	16.6037	48.582	37.7336	10.4794	46.2443	8.10276	17.0009	50.5577	25.117	2.6007	10.0517	23.459	14.4706	22.4089	22.4057	130.314	129.072	67.112	16.833	34.5903	90.1762	2.98809	9.36125	58.0615	47.5329	65.5788	98.6977	26.6751	40.2383	-1.376	0.0808328	0.819149	40.2383	-0.0757619	0.918489	0.999856	40.2383	0.877065	0.233213	0.889709	40.2383	1.30024	0.0627723	0.491757
ENSMUSG00000027429	Taf8	TATA-box binding protein associated factor 8 [Source:MGI Symbol;Acc:MGI:1926879]	185.649	217.024	194.171	194.816	197.318	170.7	191.853	208.478	204.19	180.828	192.601	199.204	153.441	186.291	162.833	182.49	204.481	158.24	180.844	157.755	163.188	211.615	189.423	181.571	207.174	185.523	204.515	208.894	183.922	274.689	236.265	192.276	-0.119283	0.347844	0.901392	192.276	0.0599629	0.620643	0.999856	192.276	0.237725	0.0475476	0.544772	192.276	0.179246	0.114469	0.61138
ENSMUSG00000027456	Plod2	procollagen lysine, 2-oxoglutarate 5-dioxygenase 2 [Source:MGI Symbol;Acc:MGI:1347007]	72.6454	75.3199	94.2793	78.5907	76.9838	76.3656	77.3862	62.1644	54.2885	66.4581	54.5702	61.4934	58.0822	62.9903	81.4166	60.294	51.8205	60.2154	58.5083	73.0725	63.5798	183.961	56.8269	216.91	95.6189	70.6349	74.5267	130.09	82.9157	102.265	103.842	82.1731	-0.236071	0.449946	0.92874	82.1731	0.68539	0.0198797	0.552028	82.1731	0.354379	0.23075	0.888332	82.1731	0.921461	0.000749211	0.0944458
ENSMUSG00000027487	Trrap	transformation/transcription domain-associated protein [Source:MGI Symbol;Acc:MGI:2153272]	719.728	416.175	675.669	471.544	558.32	446.514	449.001	566.303	639.308	536.301	511.997	711.937	513.204	583.666	764.488	619.019	815.122	806.606	1268.57	908.284	662.643	633.642	730.514	770.153	909.375	726.774	608.346	741.763	782.423	739.638	722.132	685.382	0.352579	0.0632959	0.789874	685.382	0.637596	0.000439861	0.106512	685.382	0.568183	0.0017397	0.119934	685.382	0.285017	0.0864801	0.557357
ENSMUSG00000027513	Ankrd28	ankyrin repeat domain 28 [Source:MGI Symbol;Acc:MGI:2145661]	492.374	506.814	600.47	524.676	510.485	499.521	508.653	540.527	512.094	570.303	514.404	498.876	401.374	446.293	517.478	514.509	536.412	579.748	571.785	665.847	606.128	536.251	488.382	662.917	664.352	571.887	619.611	617.927	556.289	693.262	588.757	550.71	-0.111302	0.323788	0.89368	550.71	0.205794	0.055211	0.736889	550.71	0.278794	0.00925191	0.283853	550.71	0.317096	0.00144417	0.121433
ENSMUSG00000027522	Rela	v-rel reticuloendotheliosis viral oncogene homolog A (avian) [Source:MGI Symbol;Acc:MGI:103290]	277.129	274.471	281.716	273.407	275.796	241.675	254.73	391.939	309.525	261.196	251.986	241.643	230.595	219.126	260.809	223.49	263.304	323.483	284.563	275.217	334.854	293.375	246.25	259.561	248.011	268.923	324.104	297.706	306.788	317.497	289.615	276.799	-0.148816	0.270753	0.88305	276.799	0.0290271	0.821844	0.999856	276.799	0.254012	0.0470675	0.54241	276.799	0.177843	0.139119	0.651873
ENSMUSG00000027524	Slc35f4	solute carrier family 35, member F4 [Source:MGI Symbol;Acc:MGI:1922538]	141.255	121.278	159.377	123.974	128.555	126.677	122.528	133.426	136.937	159.19	157.291	144.639	177.714	154.795	158.693	164.804	155.461	151.239	167.546	140.682	141.288	137.069	140.008	115.767	150.4	162.545	123.056	127.588	121.358	115.346	150.524	142.59	0.381253	0.00297795	0.500816	142.59	0.173505	0.167294	0.958563	142.59	0.0195629	0.877283	0.998198	142.59	-0.207748	0.0668035	0.503507
ENSMUSG00000027559	Sgpl1	sphingosine phosphate lyase 1 [Source:MGI Symbol;Acc:MGI:1261415]	413.003	397.025	443.337	390.739	378.192	355.774	413.533	488.976	478.063	394.112	411.684	406.203	358.896	380.623	342.226	446.98	470.586	425.709	469.396	491.02	471.197	438.86	471.087	485.001	497.019	412.746	526.886	466.573	459.805	537.486	452.524	439.756	0.00379694	0.971591	0.99643	439.756	0.267459	0.00841595	0.412744	439.756	0.35159	0.000510933	0.0610974	439.756	0.263662	0.00500367	0.194719
ENSMUSG00000027566	Btbd8	BTB (POZ) domain containing 8 [Source:MGI Symbol;Acc:MGI:3646208]	152.017	137.874	216.618	169.357	171.906	157.223	160.415	177.396	171.779	176.191	182.168	210.463	169.045	195.002	183.532	171.235	203.08	210.054	243.341	241.071	219.704	169.532	165.539	108.455	167.333	201.692	178.517	178.874	180.907	173.613	171.483	180.551	0.138689	0.340852	0.898734	180.551	0.00255603	0.985523	0.999856	180.551	0.114149	0.415009	0.971442	180.551	-0.136133	0.29431	0.796143
ENSMUSG00000027583	Cidea	cell death-inducing DNA fragmentation factor, alpha subunit-like effector A [Source:MGI Symbol;Acc:MGI:1270845]	182.959	243.832	175.09	218.061	225.72	192.262	176.537	488.218	238.221	268.923	212.663	232.982	304.282	221.136	204.231	231.529	211.484	215.655	154.249	159.12	137.756	151.497	187.776	123.078	190.242	148.929	150.786	213.898	189.199	149.83	167.672	206.137	0.279267	0.242891	0.878527	206.137	-0.303551	0.188711	0.976498	206.137	-0.186883	0.417325	0.972314	206.137	-0.582818	0.00600527	0.208516
ENSMUSG00000027656	Dnmt3a	DNA methyltransferase 3A [Source:MGI Symbol;Acc:MGI:1261827]	447.98	409.791	532.005	421.733	477.599	432.139	365.166	455.62	420.533	395.657	369.151	265.028	332.889	300.879	329.806	289.411	355.741	387.899	416.206	458.24	433.756	462.907	377.199	382.639	458.174	377.003	417.696	420.291	428.147	418.573	400.126	399.717	-0.442961	0.00209954	0.500816	399.717	-0.0480806	0.725194	0.999856	399.717	-0.0277162	0.839286	0.998198	399.717	0.39488	0.00201209	0.13842
ENSMUSG00000027848	Trmt61a	tRNA methyltransferase 61A [Source:MGI Symbol;Acc:MGI:2443487]	333.631	315.322	292.939	324.325	280.281	294.681	297.453	304.757	278.735	386.384	292.111	308.333	287.811	329.694	253.909	309.509	301.119	291.275	361.687	282.729	308.715	302.994	331.079	348.519	366.539	307.219	338.836	352.744	364.075	415.006	401.079	323.893	0.032457	0.77691	0.973979	323.893	0.188049	0.085761	0.836958	323.893	0.363182	0.000833724	0.0787659	323.893	0.155592	0.124405	0.625787
ENSMUSG00000027882	Gramd1b	GRAM domain containing 1B [Source:MGI Symbol;Acc:MGI:1925037]	4287.42	4100.47	4055.13	3909.61	4139.94	3347.51	3802.4	3806.43	3464.74	3826.75	4026.96	3261.75	3478	3923.49	3545.07	3536.45	4252.08	3751.56	5482.49	5126	4365.11	4244.32	4383.91	4035.99	4396.48	4110.44	3521.82	3686.3	4149.55	4623.33	4275.63	4037.62	-0.0556539	0.620901	0.960307	4037.62	0.169987	0.114006	0.899537	4037.62	0.106118	0.323889	0.938056	4037.62	0.225641	0.0225294	0.339697
ENSMUSG00000027962	Wfs1	wolframin ER transmembrane glycoprotein [Source:MGI Symbol;Acc:MGI:1328355]	4378.9	3707.27	3826.17	3013.01	3441.1	2909.08	3534.78	3770.04	3477.7	3854.57	3689.1	4547.91	2251.34	3062.4	3295.3	4431.21	4400.54	4187.07	4329.61	6012.43	4081.82	4059.16	3790.11	4436.91	3722.16	4747.01	4111.97	5253.63	4667.4	5566.31	4701.48	4068.67	-0.0154304	0.927924	0.991525	4068.67	0.333115	0.0410516	0.674513	4068.67	0.560452	0.000585316	0.0643566	4068.67	0.348545	0.0200088	0.32267
ENSMUSG00000027966	Taf1	TATA-box binding protein associated factor 1 [Source:MGI Symbol;Acc:MGI:1336878]	727.799	820.86	826.067	630.939	757.879	733.11	646.497	716.407	813.517	683.127	771.205	892.087	657.976	919.391	810.026	740.411	929.968	1097.88	1115.65	910.333	830.07	801.972	1002.3	867.641	1094.64	711.455	814.594	1102.01	949.762	1139.19	1128.93	861.277	0.134479	0.389927	0.916155	861.277	0.330239	0.027165	0.606967	861.277	0.526168	0.000423407	0.0539621	861.277	0.19576	0.154171	0.669935
ENSMUSG00000027978	Dock9	dedicator of cytokinesis 9 [Source:MGI Symbol;Acc:MGI:106321]	1117.93	1073.63	1184.1	1007.29	1113.65	1060.13	894.778	1128.81	1396.92	1132.88	1133.13	1223.8	1205.86	1162.64	1208.83	914.058	1257.7	1457.77	1812.43	1511.3	1346.48	1205.96	1378.67	1319.74	1576.72	1360.79	1217.56	1377.2	1381.68	1381.77	1482.37	1260.55	0.133424	0.287106	0.887181	1260.55	0.420328	0.000445555	0.106559	1260.55	0.419326	0.000458803	0.0566111	1260.55	0.286904	0.00909913	0.244704
ENSMUSG00000027995	Rad54l2	RAD54 like 2 (S. cerevisiae) [Source:MGI Symbol;Acc:MGI:1933196]	330.94	372.77	350.18	335.394	363.244	291.986	339.371	325.226	354.901	327.654	316.989	234.714	171.646	260.673	342.226	274.941	383.752	345.889	378.974	379.704	338.386	382.349	385.435	369.235	448.213	308.07	311.972	326.476	386.689	356.739	373.451	338.006	-0.347489	0.0337705	0.719552	338.006	0.189904	0.221089	0.988077	338.006	0.0825084	0.595481	0.99702	338.006	0.537393	0.000200612	0.0515552
ENSMUSG00000028028	Wdr81	WD repeat domain 81 [Source:MGI Symbol;Acc:MGI:2681828]	417.038	420.004	409.666	329.859	436.491	360.266	293.423	461.684	427.826	374.02	426.129	435.65	347.627	443.613	420.882	479.137	397.757	460.718	797.84	664.482	502.987	524.228	467.793	533.745	398.412	667.202	489.623	504.099	592.47	671.858	568.751	474.404	0.218522	0.270059	0.88305	474.404	0.511952	0.00681507	0.381352	474.404	0.636893	0.000752154	0.0739631	474.404	0.29343	0.0910802	0.56722
ENSMUSG00000028042	Gxylt1	glucoside xylosyltransferase 1 [Source:MGI Symbol;Acc:MGI:2684933]	269.057	240.002	285.083	295.545	251.879	244.37	277.301	274.433	286.838	275.105	259.208	247.706	176.847	201.033	266.329	258.862	233.892	264.668	271.266	303.9	269.155	319.827	258.604	326.584	330.682	251.052	302.44	325.225	281.16	302.039	270.562	271.762	-0.202098	0.134591	0.844618	271.762	0.19976	0.118319	0.908029	271.762	0.197316	0.122635	0.761147	271.762	0.401858	0.000773174	0.0946778
ENSMUSG00000028072	Aox4	aldehyde oxidase 4 [Source:MGI Symbol;Acc:MGI:1919122]	168.161	298.726	162.744	210.313	196.57	223.706	211.2	227.431	280.356	285.924	249.578	215.66	246.199	312.271	271.849	273.333	337.533	256.266	374.985	340.777	222.529	290.97	337.667	302.212	352.595	353.175	266.909	247.671	314.326	272.311	345.823	273.824	0.392949	0.0284717	0.702561	273.824	0.639693	0.000188519	0.0689054	273.824	0.462681	0.00705773	0.247237	273.824	0.246744	0.114398	0.611364
ENSMUSG00000028111	Chd8	chromodomain helicase DNA binding protein 8 [Source:MGI Symbol;Acc:MGI:1915022]	1291.47	1099.16	1269.4	991.792	1240.71	951.426	972.97	1314.55	1409.07	1237.97	1274.37	1440.33	1505.8	1182.07	1425.48	1295.12	1452.37	1391.96	2043.8	1750.33	1256.05	1406.76	1387.73	1273.43	1552.81	1689.28	1315.48	1225.85	1485.7	1317.55	1254.68	1351.63	0.356523	0.0124448	0.667915	1351.63	0.470719	0.000560229	0.116696	1351.63	0.323165	0.0179327	0.377778	1351.63	0.114196	0.361398	0.831249
ENSMUSG00000028126	Huwe1	HECT, UBA and WWE domain containing 1 [Source:MGI Symbol;Acc:MGI:1926884]	3107.61	2605.56	3293.04	2425.24	3077.86	2381.71	2390.11	3011.94	3346.44	3001.43	3090.44	2906.64	2780.15	2887.5	3364.3	2823.37	3138.64	2902.94	6642.02	5507.07	3586.61	3187.45	3220.19	3375.51	3670.37	4243.2	2891.81	3337.31	3569.9	3607.82	3278.18	3310.64	0.179406	0.371007	0.908996	3310.64	0.435818	0.023021	0.581686	3310.64	0.350735	0.0673709	0.616343	3310.64	0.256412	0.145405	0.659718
ENSMUSG00000028238	Hdac7	histone deacetylase 7 [Source:MGI Symbol;Acc:MGI:1891835]	47.085	28.0854	47.1397	48.7041	37.3708	44.9209	35.4687	57.6158	50.2371	27.8197	36.9151	32.9119	40.7443	24.7941	38.6384	15.2745	33.6133	47.6122	67.8164	58.7312	62.8734	45.6896	34.5903	53.6183	47.8094	43.4022	61.5278	47.5329	58.041	45.1869	47.6341	44.3145	-0.423363	0.150834	0.85328	44.3145	0.192168	0.48388	0.999856	44.3145	0.416194	0.125674	0.764389	44.3145	0.615531	0.0190346	0.315548
ENSMUSG00000028364	Gstm6	glutathione S-transferase, mu 6 [Source:MGI Symbol;Acc:MGI:1309467]	72.6454	100.852	50.5068	35.4211	53.0665	69.1783	53.203	108.409	123.162	108.188	96.3003	93.5392	58.0822	56.9594	74.5169	61.9019	228.29	96.6247	121.006	114.731	115.15	70.9391	112.83	121.86	119.524	45.1042	193.249	137.595	178.646	118.913	123.849	100.407	0.099167	0.760761	0.973934	100.407	0.685468	0.0264144	0.603031	100.407	1.36859	7.69441e-06	0.00414045	100.407	0.586301	0.0388933	0.415586
ENSMUSG00000028385	Acot13	acyl-CoA thioesterase 13 [Source:MGI Symbol;Acc:MGI:1914084]	1151.56	1397.89	1316.54	1187.72	1149.53	1412.31	1122.1	1201.59	1940.61	2047.84	1428.45	1892.44	3381.77	1549.29	1971.94	1295.12	1645.65	1943.7	1337.71	1027.8	1034.94	1160.27	1400.91	990.719	1629.5	1223.77	1309.42	1232.1	1177.4	969.14	1503.33	1460.28	0.738965	0.00464688	0.571326	1460.28	0.0614631	0.80575	0.999856	1460.28	0.0123695	0.960531	0.998198	1460.28	-0.677502	0.00313816	0.159231
ENSMUSG00000028468	Trak2	trafficking protein, kinesin binding 2 [Source:MGI Symbol;Acc:MGI:1918077]	613.45	483.835	676.791	568.952	627.829	492.334	513.49	582.981	550.177	426.568	518.417	527.457	406.576	412.118	563.016	401.96	498.597	600.754	643.591	702.042	599.063	541.061	515.56	522.778	703.197	562.526	620.478	567.893	624.129	690.884	562.082	557.949	-0.29584	0.04556	0.751242	557.949	0.062806	0.655838	0.999856	557.949	0.170068	0.22676	0.88461	557.949	0.358646	0.0060589	0.209192
ENSMUSG00000028567	9930104L06Rik	RIKEN cDNA 9930104L06 gene [Source:MGI Symbol;Acc:MGI:3041172]	226.008	217.024	222.23	303.293	206.287	270.424	228.128	246.383	294.94	298.289	239.948	225.187	186.383	203.713	238.73	200.98	252.1	246.463	222.065	222.632	275.513	257.304	280.017	227.878	284.865	205.948	313.705	312.716	269.853	341.28	324.864	254.469	-0.184296	0.210012	0.873693	254.469	0.0995403	0.476448	0.999856	254.469	0.411236	0.00299611	0.162579	254.469	0.283837	0.0295532	0.375366
ENSMUSG00000028581	Rtraf-ps	RNA transcription, translation and transport factor, pseudogene [Source:MGI Symbol;Acc:MGI:3642446]	277.129	356.174	300.796	313.256	278.786	362.961	276.494	263.062	371.917	374.02	296.926	344.709	506.269	333.045	365.685	321.568	316.525	396.301	208.768	239.705	185.088	277.744	213.307	236.408	313.749	243.393	317.172	308.964	125.881	198.585	175.293	296.208	0.318689	0.222393	0.878153	296.208	-0.252678	0.314154	0.999856	296.208	-0.445219	0.0766168	0.648311	296.208	-0.571367	0.0131817	0.269847
ENSMUSG00000028599	Acsf3	acyl-CoA synthetase family member 3 [Source:MGI Symbol;Acc:MGI:2182591]	758.741	771.072	675.669	618.763	669.684	636.081	646.497	737.634	624.723	663.035	751.945	727.527	797.547	759.235	683.071	733.979	756.299	770.197	880.283	723.896	669.707	747.866	786.517	788.432	752.999	867.192	798.129	804.306	823.881	893.036	782.151	745.471	0.194607	0.037064	0.731144	745.471	0.278052	0.00186399	0.202488	745.471	0.332847	0.000190848	0.0333072	745.471	0.0834457	0.309058	0.805168
ENSMUSG00000028649	Socs3	suppressor of cytokine signaling 3 [Source:MGI Symbol;Acc:MGI:1201791]	32.2868	38.2983	31.4264	37.635	19.4328	51.2099	31.4381	37.147	31.6008	40.1839	30.4951	58.0289	28.6077	38.1963	26.2189	41.8039	40.6161	44.8115	42.5515	29.3656	40.2672	76.9508	26.3545	102.362	21.9127	45.9552	55.4617	96.3166	53.5183	124.859	86.694	46.6554	0.00463049	0.99108	0.9984	46.6554	0.67693	0.0837646	0.828748	46.6554	1.29293	0.000858238	0.0799317	46.6554	0.6723	0.0626684	0.491757
ENSMUSG00000028753	Sipa1l1	signal-induced proliferation-associated 1 like 1 [Source:MGI Symbol;Acc:MGI:2443679]	1645.28	1750.23	1727.33	1569.6	1704.11	1625.24	1448.57	1622.34	1860.39	1907.19	1701.31	1501.82	1367.1	1554.66	1628.33	1381.14	1791.31	1632.82	2622.23	2550.02	1987.93	1872.07	1919.76	1738.94	2117.56	2084.16	1636.12	1612.37	1812.09	1877.63	1718.64	1775.64	-0.103871	0.435047	0.925093	1775.64	0.289814	0.0225345	0.578204	1775.64	0.120504	0.343205	0.945843	1775.64	0.393685	0.000761843	0.0945509
ENSMUSG00000028793	Laptm4a	lysosomal-associated protein transmembrane 4A [Source:MGI Symbol;Acc:MGI:108017]	4598.19	4475.79	5134.86	4682.23	4490.47	4476.82	4575.46	5698.66	5111.22	5278.01	4784.52	6035.01	7659.92	5230.88	5500.45	5558.31	5065.8	4855.04	4550.35	4238.89	4718.33	4550.92	4977.71	4625.79	4763.01	4972.53	4963.82	5015.97	4770.67	4543.66	4979.67	4996.44	0.407516	7.90948e-05	0.108701	4996.44	0.0821178	0.406124	0.999856	4996.44	0.104932	0.28838	0.922187	4996.44	-0.325399	0.000335533	0.0628885
ENSMUSG00000028798	Ralgps2	Ral GEF with PH domain and SH3 binding motif 2 [Source:MGI Symbol;Acc:MGI:1925505]	539.459	514.473	580.267	462.689	511.232	447.413	516.714	452.587	419.723	457.479	445.389	438.248	358.029	417.479	543.697	415.627	535.011	488.725	469.396	541.556	507.226	526.632	504.03	537.401	539.848	455.297	479.224	572.896	556.289	558.891	526.833	494.225	-0.193181	0.0767411	0.810427	494.225	0.0568218	0.584601	0.999856	494.225	0.129089	0.21312	0.87314	494.225	0.250003	0.00983571	0.249252
ENSMUSG00000028825	L3hypdh	L-3-hydroxyproline dehydratase (trans-) [Source:MGI Symbol;Acc:MGI:1914467]	271.748	354.897	213.251	290.011	272.059	300.97	240.22	216.817	301.423	227.194	244.763	400.14	403.108	388.664	302.207	225.902	221.287	256.266	121.006	206.242	158.95	235.662	224.013	118.204	251	298.709	144.72	231.41	177.138	148.641	154.334	246.7	0.284902	0.299619	0.891005	246.7	-0.262371	0.320299	0.999856	246.7	-0.664398	0.0121885	0.326128	246.7	-0.547273	0.0240042	0.349927
ENSMUSG00000028849	Sbno2	strawberry notch 2 [Source:MGI Symbol;Acc:MGI:2448490]	131.838	167.236	136.93	73.0561	122.576	105.115	128.977	167.541	127.213	123.643	127.598	161.095	173.38	99.1763	109.015	104.51	191.876	204.452	218.076	202.827	132.811	153.902	128.478	174.259	198.21	199.139	157.719	201.389	156.786	334.145	211.495	159.004	0.0308773	0.907913	0.988733	159.004	0.521705	0.0398462	0.669219	159.004	0.830941	0.00101396	0.0872191	159.004	0.490828	0.0358001	0.399743
ENSMUSG00000028898	Cnpy2	canopy FGF signaling regulator 2 [Source:MGI Symbol;Acc:MGI:1928477]	565.02	619.155	588.123	562.311	517.959	602.839	557.826	658.791	679.822	695.491	543.294	703.276	1123.5	654.027	630.633	578.019	673.666	702.98	460.088	404.289	459.894	580.738	639.097	481.346	565.745	524.23	580.615	541.625	468.097	380.521	527.785	590.685	0.416854	0.0382486	0.739556	590.685	-0.00249783	0.989675	0.999856	590.685	-0.162252	0.401029	0.969032	590.685	-0.419352	0.0178496	0.307574
ENSMUSG00000028960	Prkdc	protein kinase, DNA activated, catalytic polypeptide [Source:MGI Symbol;Acc:MGI:104779]	127.802	84.2562	131.318	94.0874	119.587	88.045	86.2534	109.167	82.6482	63.367	90.6828	81.4137	92.7582	93.1453	115.915	101.294	112.044	116.23	208.768	144.779	148.353	104.605	112.83	113.329	66.734	139.568	117.856	153.856	116.836	105.832	104.795	109.803	0.0313873	0.891921	0.986862	109.803	0.13322	0.546714	0.999856	109.803	0.284855	0.19544	0.858492	109.803	0.101833	0.618063	0.922492
ENSMUSG00000029017	BC035947	cDNA sequence BC035947 [Source:MGI Symbol;Acc:MGI:2652858]	199.102	208.087	173.968	191.496	183.117	180.582	180.568	226.673	187.984	165.372	211.861	221.723	175.981	207.734	209.751	220.274	243.696	198.851	265.947	219.217	216.171	177.949	237.191	179.134	285.861	224.67	257.377	252.675	244.978	303.228	330.58	218.475	0.164673	0.284888	0.887181	218.475	0.290583	0.048587	0.708985	218.475	0.61291	2.67937e-05	0.00979334	218.475	0.12591	0.352195	0.825264
ENSMUSG00000029055	Abca1	ATP-binding cassette, sub-family A (ABC1), member 1 [Source:MGI Symbol;Acc:MGI:99607]	273.093	252.769	250.289	187.068	227.962	178.785	248.281	243.351	218.775	204.011	194.206	323.923	203.721	182.94	249.769	271.725	277.31	295.476	368.336	300.485	275.513	287.363	233.896	318.054	372.515	253.605	338.836	447.81	341.462	524.406	421.085	282.718	0.0514435	0.797746	0.975181	282.718	0.421345	0.0275844	0.608617	282.718	0.921249	1.25848e-06	0.000975169	282.718	0.369902	0.0356922	0.399105
ENSMUSG00000029098	2700097O09Rik	RIKEN cDNA 2700097O09 gene [Source:MGI Symbol;Acc:MGI:1919908]	73.9907	71.4901	68.4648	63.0939	63.5303	71.8735	58.0397	57.6158	64.8221	91.1866	50.5577	77.0832	106.629	73.042	62.0974	65.9215	44.8177	58.815	67.8164	53.9507	55.809	61.3202	56.0033	79.2088	41.8333	71.4859	59.7946	35.0242	53.5183	51.1325	43.8233	63.1757	0.264044	0.241674	0.878527	63.1757	-0.0604181	0.78373	0.999856	63.1757	-0.391425	0.0801477	0.658783	63.1757	-0.324462	0.107555	0.598452
ENSMUSG00000029106	Paqr4	progestin and adipoQ receptor family member IV [Source:MGI Symbol;Acc:MGI:1923748]	4903.57	4904.73	4584.89	4769.68	4633.98	4421.12	4532.74	4386.38	4572.39	4737.07	4551.79	4327.92	4534.75	4409.99	4044.61	4622.54	4236.67	3807.57	3986.54	4092.74	3648.78	4294.82	4528.03	4683.07	4295.88	4495.95	4057.37	3756.35	4088.5	3767.16	4057.47	4351.84	-0.0396383	0.492215	0.938391	4351.84	-0.0225111	0.683624	0.999856	4351.84	-0.198361	0.000337363	0.0470172	4351.84	0.0171272	0.736607	0.956919
ENSMUSG00000029152	Adprh	ADP-ribosylarginine hydrolase [Source:MGI Symbol;Acc:MGI:1098234]	2907.16	2793.22	2708.29	2811.55	2632.4	2617.09	2674.66	2816.35	2973.71	3253.35	2802.34	3239.23	4718.53	3400.14	2793	3140.92	2859.93	2858.13	2916.1	2601.24	2650.57	2606.71	2742.52	2516.4	2440.27	3110.49	2773.09	2860.73	2761.09	2912.18	2912.35	2897.65	0.412277	0.000472608	0.243846	2897.65	0.0231267	0.837824	0.999856	2897.65	0.106423	0.346043	0.94701	2897.65	-0.38915	0.000174892	0.0494218
ENSMUSG00000029190	Mcoln1	mucolipin 1 [Source:MGI Symbol;Acc:MGI:1890498]	1206.72	1108.1	1120.13	945.302	1079.27	942.441	1003.6	1298.63	1214.6	1231.79	1177.27	1326.87	1660.98	1291.97	1291.63	1269.39	1287.11	1204.31	1932.1	1729.84	1390.28	1242.03	1337.49	1227.13	1647.43	1770.98	1187.23	1238.36	1393.74	1308.04	1265.16	1303.81	0.45091	0.0023011	0.500816	1303.81	0.519605	0.00024086	0.0764908	1303.81	0.342266	0.0156649	0.357129	1303.81	0.0686951	0.596316	0.914329
ENSMUSG00000029217	Tmco1	transmembrane and coiled-coil domains 1 [Source:MGI Symbol;Acc:MGI:1921173]	1019.73	958.733	1024.73	1122.41	994.063	975.683	993.929	1002.97	949.644	850.045	1012.76	1094.75	1055.02	1103	1203.31	1146.39	929.968	990.053	1066.45	921.943	874.576	940.243	973.47	884.701	759.971	961.656	1022.58	913.131	988.204	871.632	952.681	983.889	0.188231	0.0428684	0.745563	983.889	-0.127271	0.155435	0.953039	983.889	-0.0551936	0.537085	0.993359	983.889	-0.315502	0.000128325	0.0420905
ENSMUSG00000029231	Six1	sine oculis-related homeobox 1 [Source:MGI Symbol;Acc:MGI:102780]	0	7.65965	1.12237	0	3.73708	1.79684	2.41832	5.30672	2.43083	1.54554	4.01251	3.46441	4.3345	2.01033	9.65959	0.80392	16.8066	11.2029	5.31893	4.09752	4.9451	3.60707	7.41221	9.74877	11.9524	1.70205	19.9315	7.50519	18.8445	23.7826	50.4921	7.96953	0.5254	0.541746	0.947547	7.96953	1.35367	0.0921999	0.858288	7.96953	3.17481	4.27978e-05	0.013818	7.96953	0.828269	0.240654	0.756001
ENSMUSG00000029236	Gm6988	predicted gene 6988 [Source:MGI Symbol;Acc:MGI:3647486]	24.2151	20.4257	11.2237	28.7797	21.6751	22.4605	13.7038	16.6783	36.4624	29.3652	20.8651	32.0458	70.2188	30.8251	33.1186	13.6666	25.21	26.6068	14.6271	9.56089	16.9546	16.833	14.0008	18.279	26.8928	11.9143	19.065	16.2612	14.3218	14.2695	14.2902	21.9996	0.938153	0.0303031	0.708748	21.9996	-0.139799	0.745974	0.999856	21.9996	-0.299545	0.490275	0.991148	21.9996	-1.07795	0.00523148	0.198109
ENSMUSG00000029306	Nisch	nischarin [Source:MGI Symbol;Acc:MGI:1928323]	5950.2	5332.4	5690.43	4661.2	5344.77	4974.55	4677.83	5512.92	5977.41	5967.32	5539.68	6604.91	4627.51	5947.9	6183.52	5989.21	6794.09	6391.24	9579.4	8040.7	5975.8	5795.36	6309.44	5776.15	7367.63	7603.89	6113.79	6552.03	6545.06	6377.3	6888.84	6197.2	0.185864	0.176906	0.86045	6197.2	0.394509	0.00271894	0.236194	6197.2	0.377732	0.00409974	0.186871	6197.2	0.208645	0.0843315	0.551775
ENSMUSG00000029381	Gm6745	predicted gene 6745 [Source:MGI Symbol;Acc:MGI:3648302]	5.38114	7.65965	3.36712	8.85528	3.73708	9.88261	5.64274	6.82292	8.91304	10.8188	6.42002	12.9916	28.6077	9.38154	12.4195	9.64705	9.80387	7.00179	5.31893	4.78044	9.18375	2.40471	5.76505	2.43719	5.97618	5.10614	6.93271	7.50519	5.27645	10.7022	7.62145	7.92927	1.24441	0.0148029	0.675355	7.92927	-0.494149	0.374851	0.999856	7.92927	0.241895	0.642815	0.99702	7.92927	-1.73856	0.000307667	0.0592816
ENSMUSG00000029394	Frzb	frizzled-related protein [Source:MGI Symbol;Acc:MGI:892032]	417.038	435.324	441.093	592.197	506.748	458.194	440.94	417.715	388.933	377.111	482.304	314.396	228.861	459.696	391.904	478.333	378.149	317.881	367.006	386.533	428.104	364.314	338.491	237.626	156.377	293.603	315.438	340.235	352.769	342.469	325.817	376.789	-0.265171	0.230012	0.878153	376.789	-0.752729	0.000394321	0.097933	376.789	-0.483048	0.022533	0.411275	376.789	-0.487558	0.012983	0.269713
ENSMUSG00000029462	Fndc5	fibronectin type III domain containing 5 [Source:MGI Symbol;Acc:MGI:1917614]	2864.11	2551.94	2821.65	3270.92	2516.55	3294.5	2465.88	2563.14	3572.51	3715.47	2477.33	2432.02	2611.97	2311.21	2659.15	2417.39	2463.57	2106.14	1526.53	1824.08	1584.55	2134.18	2352.14	1885.17	2745.06	1818.64	2452.45	2177.76	1930.43	1153.46	1962.52	2413.7	-0.142332	0.49914	0.940168	2413.7	-0.334958	0.0963757	0.871323	2413.7	-0.511122	0.0111981	0.311232	2413.7	-0.192626	0.298255	0.79907
ENSMUSG00000029478	Chd4	chromodomain helicase DNA binding protein 4 [Source:MGI Symbol;Acc:MGI:1344380]	4120.61	3869.4	4074.21	3862.01	4123.49	3628.71	3552.51	4071.01	4428.16	4542.33	4006.9	4352.17	4325.83	4008.6	4257.12	4274.45	4561.6	4350.91	5451.91	5016.73	4269.03	4403.03	4569.21	4479.56	5217.2	4936.78	4427.4	4379.28	4865.64	4766.03	4986.33	4409.15	0.161756	0.054511	0.769756	4409.15	0.325329	5.23297e-05	0.032701	4409.15	0.314136	9.38291e-05	0.0230083	4409.15	0.163573	0.026843	0.365158
ENSMUSG00000029482	5031439G07Rik	RIKEN cDNA 5031439G07 gene [Source:MGI Symbol;Acc:MGI:2444899]	2152.46	2075.77	2162.81	2161.8	2139.85	2025.04	1973.35	2109.04	1960.87	1928.83	1897.12	1584.97	1641.91	1644.45	1755.29	1751.74	1935.57	1928.29	1888.22	1889.64	1997.82	2022.36	2071.3	2075.27	2146.44	1990.54	2158.67	1821.26	1980.93	1970.39	1789.14	1947.67	-0.269841	0.000358498	0.213497	1947.67	0.0103719	0.885603	0.999856	1947.67	-0.0730618	0.311246	0.934025	1947.67	0.280213	2.75288e-05	0.0144471
ENSMUSG00000029560	Map3k4	mitogen-activated protein kinase kinase kinase 4 [Source:MGI Symbol;Acc:MGI:1346875]	1109.86	993.202	1042.68	875.566	1044.14	912.794	835.126	1061.34	1062.27	1129.79	1065.72	1073.1	1012.54	1277.23	1028.06	1080.47	1266.1	1141.29	1751.26	1469.64	1154.33	1042.44	1250.19	1077.24	1085.67	1296.11	1107.5	1158.3	1257.3	1281.88	1280.4	1143.13	0.241795	0.0579835	0.778311	1143.13	0.306586	0.0119946	0.461029	1143.13	0.38672	0.00151569	0.113655	1143.13	0.0647904	0.562974	0.905418
ENSMUSG00000029614	Copa	coatomer protein complex subunit alpha [Source:MGI Symbol;Acc:MGI:1334462]	2662.32	2014.49	2684.72	2026.75	2479.93	1900.16	2072.5	2334.96	1934.13	1724.82	2945.99	3309.38	2546.95	2352.09	2482.52	2563.7	2922.96	2908.54	6011.72	4675.27	3650.19	4023.09	3883.17	3569.27	2998.05	5001.46	2612.77	2414.17	4188.75	2869.37	2856.14	3001.75	0.208977	0.383085	0.913162	3001.75	0.856702	0.000183136	0.0689054	3001.75	0.474566	0.0382824	0.505556	3001.75	0.647725	0.00207155	0.138656
ENSMUSG00000029657	Pmpcb	peptidase (mitochondrial processing) beta [Source:MGI Symbol;Acc:MGI:1920328]	1357.39	1392.78	1326.64	1278.48	1397.67	1201.19	1237.37	1472.99	1271.32	1312.16	1356.23	1526.94	1945.32	1480.94	1705.61	1350.59	1306.72	1407.36	1724.66	1582.33	1138.08	1198.75	1338.32	1144.26	1082.68	1688.43	1303.35	1192.07	1264.84	1168.91	1218.48	1366.18	0.340864	0.0179231	0.689405	1366.18	0.0141277	0.918473	0.999856	1366.18	-0.0564307	0.682737	0.99702	1366.18	-0.326736	0.00990509	0.24957
ENSMUSG00000029661	Arfgef2	ADP-ribosylation factor guanine nucleotide-exchange factor 2 (brefeldin A-inhibited) [Source:MGI Symbol;Acc:MGI:2139354]	1873.98	1599.59	1812.63	1504.29	1687.66	1539.89	1496.13	1686.02	1684.56	1622.81	1779.95	1803.23	1423.45	1858.89	1973.32	1660.9	2039.21	1842.87	2529.15	2225.64	2082.59	1868.46	2120.71	2158.13	2027.92	1930.97	1789.51	2096.45	2174.65	2223.67	2101.62	1884.91	0.13366	0.219511	0.878153	1884.91	0.360131	0.000535794	0.114661	1884.91	0.399166	0.000123525	0.02712	1884.91	0.226471	0.0178247	0.307574
ENSMUSG00000029762	Igf2r	insulin-like growth factor 2 receptor [Source:MGI Symbol;Acc:MGI:96435]	1039.91	785.114	886.675	831.29	831.874	756.469	817.392	930.95	999.07	1029.33	933.31	991.689	662.311	1021.25	961.82	997.665	1144.25	1218.31	1418.83	1364.47	1071.67	1032.82	1215.6	970.003	1365.56	1102.93	881.321	1102.01	1156.3	1171.29	1126.07	1031.72	0.183408	0.181582	0.861056	1031.72	0.504884	0.000117321	0.0566797	1031.72	0.438637	0.000822286	0.0784696	1031.72	0.321476	0.00756694	0.225156
ENSMUSG00000029815	Plekhm1	pleckstrin homology domain containing, family M (with RUN domain) member 1 [Source:MGI Symbol;Acc:MGI:2443207]	273.093	358.727	269.37	267.872	280.281	283.9	297.453	321.436	267.391	228.739	284.086	273.689	235.797	282.116	291.168	283.784	347.337	337.486	381.633	358.533	360.992	360.707	326.961	344.863	377.495	332.75	301.573	327.727	334.678	548.188	403.937	321.249	-0.0734802	0.63707	0.962105	321.249	0.278366	0.0603126	0.753273	321.249	0.412113	0.00528662	0.212474	321.249	0.351846	0.0102893	0.254909
ENSMUSG00000029816	Ttll4	tubulin tyrosine ligase-like family, member 4 [Source:MGI Symbol;Acc:MGI:1914784]	61.8831	75.3199	67.3424	45.3833	68.0148	51.2099	60.458	59.8901	63.2015	44.8206	60.1877	51.1001	55.4815	43.5572	68.9971	37.7843	67.2266	68.6176	58.5083	70.3408	77.7087	72.1414	58.4741	74.3344	73.7062	64.6778	68.4605	88.8114	77.6393	71.3477	73.3565	63.8559	-0.265249	0.17925	0.86045	63.8559	0.18304	0.321563	0.999856	63.8559	0.331829	0.0693989	0.623261	63.8559	0.448289	0.0110071	0.25987
ENSMUSG00000029819	Zbtb7b	zinc finger and BTB domain containing 7B [Source:MGI Symbol;Acc:MGI:102755]	524.661	500.431	506.19	452.726	477.599	466.279	463.511	503.38	387.312	426.568	470.267	364.63	418.712	456.345	430.542	423.666	519.605	511.131	607.688	566.824	647.101	491.764	508.148	521.559	461.162	519.124	441.96	439.054	518.6	610.023	495.394	486.099	-0.117147	0.312555	0.891005	486.099	0.0929418	0.4009	0.999856	486.099	0.0937761	0.396402	0.967628	486.099	0.210089	0.0407585	0.422091
ENSMUSG00000029823	Sccpdh	saccharopine dehydrogenase (putative) [Source:MGI Symbol;Acc:MGI:1924486]	3072.63	3176.2	3441.2	3559.82	3275.18	3273.84	3283.27	3466.05	3322.13	3386.27	3359.28	3162.14	3763.21	3388.75	3567.15	3501.07	2977.58	3107.4	3049.08	3036.26	3037.7	2838.76	3036.53	2962.41	2948.25	3181.98	3163.05	2809.44	2910.34	2777.81	2857.09	3171.3	0.116772	0.0284867	0.702561	3171.3	-0.129717	0.0114343	0.458217	3171.3	-0.173617	0.000714833	0.07175	3171.3	-0.246489	1.7994e-07	0.000661028
ENSMUSG00000029826	Tbc1d17	TBC1 domain family, member 17 [Source:MGI Symbol;Acc:MGI:2449973]	764.122	906.392	755.357	853.428	760.869	832.834	837.544	897.594	948.833	993.78	918.063	984.76	1033.34	916.041	852.804	951.842	819.324	831.813	849.7	823.602	878.814	910.184	949.586	879.827	872.522	947.189	1052.91	895.619	965.591	923.953	947.918	897.608	0.21573	0.00389658	0.55251	897.608	0.172366	0.0164803	0.51996	897.608	0.243347	0.000685288	0.0698705	897.608	-0.0433639	0.510721	0.888261
ENSMUSG00000030086	Btbd9	BTB (POZ) domain containing 9 [Source:MGI Symbol;Acc:MGI:1916625]	1043.94	1118.31	956.262	897.704	965.661	1015.21	898.002	1123.51	1473.08	1356.98	1130.73	1143.26	1167.71	1177.38	1135.69	1051.53	1385.15	1313.54	1349.68	1239.5	1152.91	1238.43	1246.07	1163.76	1811.78	1148.03	1199.36	1338.43	1258.81	1447.17	1428.07	1214.25	0.239916	0.0747937	0.809551	1214.25	0.46207	0.000329743	0.0913964	1214.25	0.475181	0.000221187	0.0363512	1214.25	0.222155	0.0599745	0.485077
ENSMUSG00000030096	Pcnx	pecanex homolog [Source:MGI Symbol;Acc:MGI:1891924]	1613	1437.46	1551.12	1236.42	1441.76	1337.75	1314.76	1268.31	1366.94	1339.98	1318.51	1229.87	735.13	1305.37	1454.46	1369.08	1701.67	1527.79	1901.52	1820.67	1492.71	1597.93	1555.74	1676.79	1904.41	1347.17	1488.8	1890.06	1715.6	2036.98	1839.63	1519.44	-0.167627	0.299023	0.891005	1519.44	0.243757	0.113748	0.899477	1519.44	0.394086	0.0105111	0.302049	1519.44	0.411384	0.00373747	0.172055
ENSMUSG00000030102	Rgp1	RAB6A GEF compex partner 1 [Source:MGI Symbol;Acc:MGI:1915956]	410.312	468.515	415.278	431.695	418.553	425.851	430.461	423.779	410	392.566	420.511	334.316	335.49	318.302	408.463	295.039	497.197	450.915	507.958	468.483	456.362	479.74	466.969	432.602	508.971	425.512	396.031	466.573	465.836	551.756	483.962	432.143	-0.336098	0.0026329	0.500816	432.143	0.122841	0.244782	0.999856	432.143	0.150994	0.152204	0.800353	432.143	0.458939	3.70946e-06	0.00486681
ENSMUSG00000030123	Fam149b	family with sequence similarity 149, member B [Source:MGI Symbol;Acc:MGI:2145567]	505.827	495.324	497.211	479.292	476.851	489.638	461.093	432.877	419.723	468.297	387.609	374.157	430.849	448.974	440.201	381.862	375.348	439.713	432.163	422.728	384.305	390.766	420.025	431.383	342.634	423.809	356.168	409.033	370.106	322.254	428.707	423.54	-0.162248	0.105087	0.83204	423.54	-0.243499	0.0115353	0.45875	423.54	-0.334676	0.000534225	0.0625283	423.54	-0.0812508	0.367079	0.832356
ENSMUSG00000030144	Itga6	integrin alpha 6 [Source:MGI Symbol;Acc:MGI:96605]	595.961	542.559	575.777	510.286	535.15	472.568	572.335	573.126	503.181	438.932	495.144	536.984	338.958	469.077	380.864	512.901	480.39	574.147	462.747	570.921	699.378	527.835	454.615	615.391	390.444	443.383	546.818	584.154	489.956	799.095	558.271	522.6	-0.305485	0.0803104	0.818959	522.6	-0.117715	0.480405	0.999856	522.6	0.174884	0.292986	0.924155	522.6	0.18777	0.223903	0.740883
ENSMUSG00000030208	Ibsp	integrin binding sialoprotein [Source:MGI Symbol;Acc:MGI:96389]	12.1076	30.6386	16.8356	12.176	20.9276	20.6636	16.1221	8.33913	30.7905	34.0018	16.8526	20.7865	19.9387	24.7941	13.7994	24.9215	35.0138	57.4147	30.5839	25.951	28.2577	529.037	42.0025	527.652	39.8412	29.7858	26.8643	127.588	52.7645	95.1303	66.6877	64.894	0.125752	0.861919	0.984829	64.894	3.59995	1.15772e-07	0.000373788	64.894	1.93603	0.00453236	0.195294	64.894	3.4742	2.39631e-08	0.000146718
ENSMUSG00000030279	Sema4f	sema domain, immunoglobulin domain (Ig), TM domain, and short cytoplasmic domain [Source:MGI Symbol;Acc:MGI:1340055]	1594.16	1685.12	1300.83	1500.97	1430.55	1403.33	1521.12	1339.57	1470.65	1475.99	1468.58	1414.35	983.064	1464.19	1277.83	1427.76	1642.85	1495.58	1706.05	1429.35	1458.8	1634	1708.93	1403.82	1636.48	1457.8	1457.6	1742.45	1656.81	1875.26	1742.45	1515.78	-0.171463	0.142596	0.847795	1515.78	0.111662	0.317257	0.999856	1515.78	0.222677	0.0458956	0.53689	1515.78	0.283124	0.00596998	0.207683
ENSMUSG00000030317	Gm5466	predicted gene 5466 [Source:MGI Symbol;Acc:MGI:3647828]	30.9416	17.8725	22.4475	22.1382	20.1802	18.8668	21.7649	17.4364	17.0158	13.9098	16.8526	21.6526	10.4028	16.0826	19.3192	14.4706	29.4116	23.8061	13.2973	24.5851	24.7255	34.8683	21.413	31.6835	33.865	20.4246	19.065	25.0173	28.6436	22.5935	35.2492	22.3459	-0.455032	0.145153	0.848486	22.3459	0.463021	0.097462	0.873577	22.3459	0.369432	0.187967	0.85097	22.3459	0.918053	0.000855861	0.0958565
ENSMUSG00000030410	Lmtk2	lemur tyrosine kinase 2 [Source:MGI Symbol;Acc:MGI:3036247]	3776.22	3465.99	3321.1	3062.82	3267.7	3249.58	3062.4	3199.95	3664.07	3840.66	3419.46	3152.62	2613.7	3157.56	3244.24	3181.92	3981.77	3384.67	3990.53	3799.09	3413.53	3460.38	3650.1	3943.38	3955.23	3383.67	3254.91	3604.99	3597.03	3486.53	3686.88	3472.91	-0.0669006	0.456522	0.92874	3472.91	0.203931	0.0175015	0.528099	3472.91	0.14297	0.0958337	0.699833	3472.91	0.270831	0.000608121	0.0865889
ENSMUSG00000030432	Stat1	signal transducer and activator of transcription 1 [Source:MGI Symbol;Acc:MGI:103063]	559.639	585.963	545.473	534.638	554.582	503.115	561.05	542.801	512.905	533.21	518.417	619.264	547.88	609.8	625.114	658.411	581.23	581.149	611.677	693.847	616.018	634.844	617.684	673.884	543.832	722.519	730.535	745.516	707.045	694.451	590.662	606.621	0.176416	0.0842121	0.821701	606.621	0.242316	0.0132908	0.476683	606.621	0.360902	0.000215967	0.0360665	606.621	0.0658996	0.463538	0.871025
ENSMUSG00000030451	Sv2c	synaptic vesicle glycoprotein 2c [Source:MGI Symbol;Acc:MGI:1922459]	11619.2	10686.5	11306.8	10522.3	11432.5	9523.24	10715.6	10165.4	9690.09	9702.88	10983.1	9721.15	10525	11187.5	11101.6	10272.5	11564.4	10386.5	15717.4	14833	11541.1	11670.1	12445.1	11475.5	11096.8	12548.3	9788.12	10738.7	12202.2	13453.8	12412.5	11300.8	0.0289427	0.808617	0.977256	11300.8	0.166331	0.145451	0.950617	11300.8	0.150556	0.187595	0.850201	11300.8	0.137389	0.19061	0.710164
ENSMUSG00000030530	Sncb	synuclein, beta [Source:MGI Symbol;Acc:MGI:1889011]	6204.46	7386.46	6846.48	6993.46	6386.67	7856.67	6459.33	6919.2	8055.76	8548.36	7206.47	7048.35	9726.61	8643.08	6408.45	7297.19	6331.9	6301.61	5602.17	5257.12	5638.12	6557.65	6820.05	5588.48	6545.91	6378.42	7178.82	6936.05	6426.72	5636.47	7120.34	6835.18	0.217114	0.07662	0.810427	6835.18	-0.113436	0.333615	0.999856	6835.18	-0.0511503	0.662812	0.99702	6835.18	-0.33055	0.00216199	0.139071
ENSMUSG00000030536	Ankfy1	ankyrin repeat and FYVE domain containing 1 [Source:MGI Symbol;Acc:MGI:1337008]	542.15	571.921	528.638	514.713	528.423	522.88	523.969	571.609	590.691	595.031	552.122	575.093	495.866	564.903	482.98	518.529	596.636	595.152	788.532	837.26	752.361	536.251	694.277	664.135	752.999	681.669	691.538	657.955	655.788	740.827	605.905	611.632	-0.0232714	0.83971	0.982397	611.632	0.344645	0.00164194	0.195139	611.632	0.351567	0.00131177	0.104574	611.632	0.367916	0.000274087	0.0586904
ENSMUSG00000030554	Micos13	mitochondrial contact site and cristae organizing system subunit 13 [Source:MGI Symbol;Acc:MGI:2442174]	1560.53	1678.74	1745.29	1315.01	1415.61	1690.82	1523.54	1511.66	1739.66	1774.28	1600.19	1859.52	3760.61	1893.73	2725.39	1750.94	1726.88	2222.37	1973.32	1248.38	1122.54	1454.85	1559.03	1441.6	1161.37	1650.13	1494	1474.77	1392.23	1311.61	1479.51	1686.75	0.714323	0.000904132	0.358961	1686.75	-0.0863241	0.675427	0.999856	1686.75	-0.109439	0.595537	0.99702	1686.75	-0.800647	2.31453e-05	0.0136864
ENSMUSG00000030559	Rnf167	ring finger protein 167 [Source:MGI Symbol;Acc:MGI:1917760]	832.732	852.775	895.654	941.981	868.497	904.708	858.503	909.723	935.869	1015.42	925.285	964.839	1048.08	970.99	1008.74	922.097	896.354	857.019	873.635	815.407	803.931	801.972	938.88	765.279	887.463	784.643	930.717	969.42	828.403	841.903	879.325	896.2	0.169805	0.0262907	0.698532	896.2	-0.0670359	0.364153	0.999856	896.2	0.019621	0.789832	0.998198	896.2	-0.236841	0.000493711	0.0791976
ENSMUSG00000030579	Pik3r5	phosphoinositide-3-kinase regulatory subunit 5 [Source:MGI Symbol;Acc:MGI:2443588]	422.42	511.92	359.159	335.394	401.362	406.085	370.003	427.57	461.857	412.658	430.141	415.73	298.213	441.603	401.563	372.215	553.219	491.526	448.12	494.434	445.765	483.347	519.678	583.708	572.717	514.018	464.492	472.827	499.756	646.886	711.653	468.325	-0.052451	0.73515	0.971812	468.325	0.445884	0.00249226	0.226616	468.325	0.509901	0.000535809	0.0625283	468.325	0.498335	0.000249633	0.0566082
ENSMUSG00000030591	Csrp2	cysteine and glycine-rich protein 2 [Source:MGI Symbol;Acc:MGI:1202907]	242.151	245.109	193.048	245.734	221.982	245.268	201.527	174.364	225.257	221.012	194.206	186.212	227.994	160.826	195.952	188.921	162.464	182.047	140.952	119.511	158.243	157.509	167.186	112.111	163.349	177.013	159.452	175.121	134.173	147.452	140.997	183.273	-0.20767	0.185123	0.862933	183.273	-0.511802	0.000761218	0.146342	183.273	-0.561684	0.000223301	0.0363512	183.273	-0.304132	0.0325353	0.389439
ENSMUSG00000030612	Pdia3	protein disulfide isomerase associated 3 [Source:MGI Symbol;Acc:MGI:95834]	5476.66	5674.53	5346.98	5350.81	5795.46	4723.89	5503.29	6393.08	5427.23	5338.28	5801.29	6498.38	12358.5	6207.9	5783.34	5953.83	5317.9	5798.88	6068.9	5956.43	4827.12	5358.9	5503.98	4472.25	4331.73	7326.46	5068.68	5023.47	5395.55	4786.24	4708.15	5713.13	0.504403	0.0102137	0.663597	5713.13	0.0156404	0.933646	0.999856	5713.13	-0.0961804	0.608677	0.99702	5713.13	-0.488763	0.00460894	0.184116
ENSMUSG00000030615	Tsacc	TSSK6 activating co-chaperone [Source:MGI Symbol;Acc:MGI:1924177]	57.8473	44.6813	35.9159	33.2073	25.4121	54.8036	31.4381	28.8079	71.3043	58.7304	31.2976	54.5645	112.697	42.2169	78.6567	23.3137	37.8149	42.0107	25.2649	28.6827	21.1933	30.0589	28.0017	30.4649	46.8134	37.445	30.3306	17.5121	28.6436	24.9717	42.8707	40.8011	0.783338	0.0546838	0.769756	40.8011	-0.0995962	0.802514	0.999856	40.8011	-0.351431	0.3806	0.961602	40.8011	-0.882934	0.0144598	0.279872
ENSMUSG00000030681	Ap3d1	adaptor-related protein complex 3, delta 1 subunit [Source:MGI Symbol;Acc:MGI:107734]	3550.21	3105.99	3281.82	2875.75	3332.73	2963.88	2779.45	3065.77	3420.18	3370.81	3262.17	3725.11	2857.3	3445.71	3630.63	3628.9	3655.44	3841.18	5056.98	4182.89	3785.12	3503.67	3908.7	3741.09	4266.99	4008.32	3398.76	3953.98	3967.14	3912.23	4030.79	3608.68	0.164018	0.133374	0.842741	3608.68	0.361221	0.000544538	0.114661	3608.68	0.348475	0.000850118	0.0795579	3608.68	0.197203	0.039882	0.420282
ENSMUSG00000030748	Smg6	Smg-6 homolog, nonsense mediated mRNA decay factor (C. elegans) [Source:MGI Symbol;Acc:MGI:2144117]	478.922	416.175	536.494	454.94	495.537	445.616	439.328	472.298	546.936	545.574	498.354	502.34	429.982	440.932	524.378	520.137	528.009	562.944	679.494	625.555	555.97	519.418	485.088	478.908	666.344	565.079	583.214	649.199	588.702	727.747	594.473	536.84	0.0534491	0.66477	0.96525	536.84	0.23901	0.0424664	0.680686	536.84	0.447079	0.000138387	0.0291395	536.84	0.185561	0.0874937	0.560128
ENSMUSG00000030789	Gm7694	predicted gene 7694 [Source:MGI Symbol;Acc:MGI:3649135]	36.3227	26.8088	35.9159	37.635	32.8863	28.7494	37.0809	25.7755	39.7035	41.7295	30.4951	34.6441	32.9422	28.8147	38.6384	25.7255	49.0194	40.6104	99.73	64.8774	64.2863	75.7485	61.7684	65.8042	61.7538	63.8267	45.9292	42.5294	72.3628	43.9978	76.2145	48.6007	-0.0866252	0.75592	0.973497	48.6007	0.9929	9.97419e-05	0.0522216	48.6007	0.784775	0.00224633	0.138337	48.6007	1.07953	5.61057e-06	0.00567884
ENSMUSG00000030816	Cgrrf1	cell growth regulator with ring finger domain 1 [Source:MGI Symbol;Acc:MGI:1916368]	375.335	497.877	444.46	401.809	393.888	517.489	407.89	459.41	554.229	684.673	443.784	556.905	503.668	479.129	466.42	418.039	452.379	449.515	337.752	312.095	343.331	345.076	416.731	377.765	522.916	379.556	498.289	386.517	359.553	313.93	439.186	439.425	0.0870846	0.619832	0.960307	439.425	-0.104604	0.534623	0.999856	439.425	-0.135874	0.419948	0.972314	439.425	-0.191689	0.216404	0.733513
ENSMUSG00000030878	Mlx	MAX-like protein X [Source:MGI Symbol;Acc:MGI:108398]	512.554	592.347	563.431	542.386	506	572.293	588.458	491.251	478.873	502.299	551.319	584.62	638.038	609.13	543.697	567.568	553.219	494.326	547.85	488.971	427.398	490.562	501.559	483.783	444.229	565.079	488.756	475.329	454.529	405.493	530.644	522.207	0.0892533	0.398924	0.917269	522.207	-0.158059	0.121722	0.912537	522.207	-0.236103	0.0209857	0.400133	522.207	-0.247312	0.00868244	0.238028
ENSMUSG00000030880	Ralyl	RALY RNA binding protein-like [Source:MGI Symbol;Acc:MGI:1924147]	1573.98	1854.91	1637.54	1907.21	1732.51	1887.58	1687.18	1486.64	1554.11	1715.55	1581.73	1507.02	1391.37	1924.56	1628.33	1738.08	1467.78	1440.97	1361.65	1373.35	1439.02	1529.4	1562.33	1458.66	1269.94	1425.46	1543.4	1496.03	1457.06	1258.1	1487.14	1555.05	-0.081081	0.396092	0.917269	1555.05	-0.28756	0.00170641	0.197943	1555.05	-0.287612	0.00169802	0.119615	1555.05	-0.206479	0.0146286	0.28195
ENSMUSG00000031093	Per1	period circadian clock 1 [Source:MGI Symbol;Acc:MGI:1098283]	505.827	565.538	484.865	313.256	473.114	442.022	424.012	579.19	541.264	588.849	466.254	601.942	771.54	568.923	503.679	463.058	729.688	862.621	775.234	701.359	681.01	593.964	636.626	435.039	596.622	685.074	552.017	581.652	618.099	684.938	654.492	581.414	0.370797	0.0340354	0.720469	581.414	0.402756	0.0161663	0.515937	581.414	0.469376	0.00502959	0.206864	581.414	0.0319593	0.834976	0.976682
ENSMUSG00000031103	Tmem126a	transmembrane protein 126A [Source:MGI Symbol;Acc:MGI:1913521]	308.07	343.408	314.264	335.394	299.714	336.009	341.789	342.662	424.585	394.112	292.111	444.311	691.786	382.633	390.524	348.901	298.318	338.887	359.028	297.07	248.668	290.97	327.784	269.31	302.793	341.26	357.035	277.692	299.25	260.419	347.729	341.821	0.477827	0.0116582	0.667128	341.821	-0.0862241	0.636909	0.999856	341.821	-0.0766172	0.674756	0.99702	341.821	-0.564051	0.000743174	0.0944458
ENSMUSG00000031104	Ankrd50	ankyrin repeat domain 50 [Source:MGI Symbol;Acc:MGI:2139777]	3087.43	2883.86	2808.18	2771.7	2979.2	2865.06	2486.84	2519.18	2890.25	2917.97	2972.47	2448.47	2442.05	2646.93	2598.43	2441.51	3154.05	2830.12	3341.62	3318.99	2734.64	2831.55	3138.66	2978.25	3353.63	3368.35	2503.58	2776.92	3014.36	2746.89	2891.39	2863.24	-0.133295	0.149559	0.852527	2863.24	0.175016	0.0475267	0.705529	2863.24	0.00511864	0.953827	0.998198	2863.24	0.308311	0.000151246	0.0455889
ENSMUSG00000031149	Parp4	poly (ADP-ribose) polymerase family, member 4 [Source:MGI Symbol;Acc:MGI:2685589]	133.183	163.406	145.908	115.119	119.587	140.153	157.997	150.862	113.439	143.735	174.143	174.953	195.919	165.517	137.994	165.608	190.475	194.65	248.66	241.754	185.794	182.758	151.538	185.227	129.484	212.756	176.784	213.898	205.782	274.689	210.543	172.923	0.262737	0.163745	0.858629	172.923	0.307965	0.088708	0.846376	172.923	0.632672	0.000422856	0.0539621	172.923	0.0452278	0.784751	0.967144
ENSMUSG00000031207	Mgat4a	mannoside acetylglucosaminyltransferase 4, isoenzyme A [Source:MGI Symbol;Acc:MGI:2662992]	1151.56	1080.01	997.79	1036.07	1017.98	983.769	1066.48	948.386	1010.41	1052.51	1000.72	925.865	784.544	879.184	1032.2	899.587	1016.8	931.238	1132.93	1128.18	1107.7	1132.62	1016.3	1253.94	1215.16	925.062	968.847	1004.44	1085.44	1168.91	1088.91	1037.12	-0.189914	0.0651038	0.792619	1037.12	0.113988	0.245474	0.999856	1037.12	0.0556227	0.571079	0.996058	1037.12	0.303902	0.00082291	0.0955203
ENSMUSG00000031209	Ttc39b	tetratricopeptide repeat domain 39B [Source:MGI Symbol;Acc:MGI:1917113]	2921.96	2697.47	2749.81	2396.46	2837.19	2508.39	2394.14	2410.77	2572.63	2475.95	2817.59	2884.13	2182.85	2870.08	3071.75	2891.7	3085.42	2842.73	3478.58	3391.38	3340.06	2817.12	3071.95	3522.96	2937.29	2767.53	2925.6	3422.37	3243.51	3813.54	3380.11	2924.49	0.0935564	0.416562	0.921555	2924.49	0.228416	0.0380355	0.664958	2924.49	0.379283	0.000567051	0.0638657	2924.49	0.13486	0.182658	0.702996
ENSMUSG00000031314	Zbtb14	zinc finger and BTB domain containing 14 [Source:MGI Symbol;Acc:MGI:1195345]	314.797	291.067	320.999	322.111	298.219	340.501	285.362	256.239	251.996	268.923	287.296	242.509	201.121	236.549	273.229	225.902	246.497	183.447	228.714	243.803	252.2	262.114	238.014	260.78	231.079	209.352	250.444	220.152	232.918	217.611	290.568	255.737	-0.40276	0.000994569	0.378063	255.737	-0.362059	0.00201105	0.203968	255.737	-0.340643	0.00359203	0.172911	255.737	0.0407003	0.714146	0.95178
ENSMUSG00000031367	Chchd1	coiled-coil-helix-coiled-coil-helix domain containing 1 [Source:MGI Symbol;Acc:MGI:1913371]	540.805	630.645	634.141	643.115	550.845	707.056	626.345	564.786	734.92	791.315	620.334	704.142	1240.53	733.771	1004.6	671.274	560.221	823.411	751.299	425.459	387.13	443.67	527.09	419.197	327.694	533.591	552.884	505.349	415.332	401.926	650.681	617.61	0.538336	0.0232959	0.692628	617.61	-0.478909	0.0357491	0.647735	617.61	-0.313443	0.168881	0.826617	617.61	-1.01725	1.17233e-06	0.00293829
ENSMUSG00000031508	Adgrl1	adhesion G protein-coupled receptor L1 [Source:MGI Symbol;Acc:MGI:1929461]	4711.19	4403.02	4467.04	4344.62	4284.93	4536.12	4232.86	4033.86	4676.91	4771.07	4420.18	3988.41	3660.92	4161.38	4497.23	3876.5	4686.25	4360.72	5083.57	4583.76	4476.02	4505.23	4752.87	4619.7	4634.53	4181.08	4723.78	4734.52	4682.48	4531.77	4958.71	4486.32	-0.104789	0.158977	0.858603	4486.32	0.0608623	0.39203	0.999856	4486.32	0.119462	0.0927795	0.694933	4486.32	0.165652	0.0114331	0.261326
ENSMUSG00000031548	Ptprn	protein tyrosine phosphatase, receptor type, N [Source:MGI Symbol;Acc:MGI:102765]	11202.2	11027.3	10456	9509.47	11028.1	8820.68	10801.8	10323.8	8618.1	8634.91	10714.2	10424.4	10262.4	12738.1	10421.3	11046.7	11494.3	11214.1	17350.4	13761.5	12354.3	12219.6	12230.1	11805.8	10405.5	14455.5	10299.4	11007.6	12716.3	14280.3	14216.9	11461.4	0.121892	0.411335	0.920178	11461.4	0.258679	0.0682441	0.786226	11461.4	0.291388	0.0399739	0.512014	11461.4	0.136787	0.293896	0.796143
ENSMUSG00000031557	Dcakd	dephospho-CoA kinase domain containing [Source:MGI Symbol;Acc:MGI:1915337]	562.329	515.75	501.701	526.889	547.108	483.349	496.561	520.058	391.363	449.751	490.329	452.972	510.604	485.16	448.481	452.607	448.177	380.897	474.715	491.02	471.197	473.729	499.089	370.453	323.71	508.061	395.165	346.49	431.162	404.304	283.899	454.456	-0.101413	0.483014	0.935532	454.456	-0.224713	0.105322	0.887468	454.456	-0.450455	0.00121878	0.099716	454.456	-0.1233	0.336608	0.816028
ENSMUSG00000031635	Hipk4	homeodomain interacting protein kinase 4 [Source:MGI Symbol;Acc:MGI:2685008]	2717.48	2497.05	2472.59	2530.4	2726.57	2312.53	2378.82	2443.36	2465.67	2417.22	2788.7	2151.4	1999.94	2432.5	2777.82	2436.68	2918.75	2414.22	3251.2	3232.95	2960.7	3015.51	3248.19	3025.78	2864.58	2918.16	2609.3	2753.15	3137.98	2910.99	2718.95	2696.55	-0.0373776	0.729269	0.971152	2696.55	0.285675	0.00561593	0.347264	2696.55	0.192675	0.0618699	0.600172	2696.55	0.323052	0.000664123	0.0896957
ENSMUSG00000031684	Itpr3	inositol 1,4,5-triphosphate receptor 3 [Source:MGI Symbol;Acc:MGI:96624]	1187.89	1104.27	975.342	957.478	1106.92	1018.81	877.85	1140.94	1272.94	1171.52	1107.45	1361.51	845.227	1074.86	1011.5	1131.12	1295.51	1334.54	2108.96	1880.76	1347.19	1173.5	1282.31	1403.82	1434.28	1590.56	1267.82	1345.93	1346.25	1523.27	1562.4	1276.61	0.0209849	0.891334	0.986714	1276.61	0.459983	0.00170397	0.197943	1276.61	0.492726	0.000774528	0.0753349	1276.61	0.438998	0.00113065	0.109893
ENSMUSG00000031750	Efr3b	EFR3 homolog B [Source:MGI Symbol;Acc:MGI:2444851]	4962.76	5097.5	4516.43	4666.73	4910.52	4899.98	4332.02	4484.18	5364.84	5404.74	4871.99	4817.27	2761.07	4880.41	4908.45	4538.13	5903.33	5454.4	5372.12	5269.41	5705.23	5144.88	5899.29	5137.6	6565.83	4302.77	5246.33	5691.44	5620.93	5950.4	5838.98	5146.5	-0.142294	0.326185	0.895053	5146.5	0.198674	0.151508	0.953039	5146.5	0.266192	0.0546211	0.570107	5146.5	0.340968	0.00741294	0.224796
ENSMUSG00000031851	Rfc3	replication factor C (activator 1) 3 [Source:MGI Symbol;Acc:MGI:1916513]	160.089	169.789	151.52	170.464	149.483	176.09	162.027	168.299	197.707	204.011	186.181	206.999	348.493	191.651	190.432	198.568	203.08	159.641	182.173	161.852	147.646	150.295	167.186	153.543	186.258	196.586	173.318	155.107	163.57	173.613	167.672	179.697	0.519314	0.00238845	0.500816	179.697	0.0770987	0.642672	0.999856	179.697	0.038294	0.81782	0.998198	179.697	-0.442215	0.00339858	0.164633
ENSMUSG00000032012	Rbbp4	retinoblastoma binding protein 4, chromatin remodeling factor [Source:MGI Symbol;Acc:MGI:1194912]	1832.28	1871.51	1850.79	1924.92	1745.22	1921.72	1933.04	1967.28	1938.99	2146.75	1867.42	2018.02	2320.69	2127.6	2034.03	2001.76	1830.52	2093.54	1849.66	1856.86	1884.08	1780.69	1798.7	1887.61	1820.74	1940.33	1891.76	1973.86	1851.28	1815.8	1892.98	1926.31	0.185706	0.00309419	0.500816	1926.31	-0.0155916	0.796389	0.999856	1926.31	0.0143417	0.812182	0.998198	1926.31	-0.201298	0.000290544	0.0586904
ENSMUSG00000032060	Il1r1	interleukin 1 receptor, type I [Source:MGI Symbol;Acc:MGI:96545]	88.7888	112.342	86.4227	85.2321	85.2054	73.6703	121.722	89.4561	93.992	94.2777	113.955	125.585	72.8195	88.4545	118.675	100.49	117.646	113.429	94.4111	128.389	111.618	126.247	102.124	175.478	98.6069	114.037	120.456	180.125	110.806	198.585	134.328	111.847	0.011629	0.959982	0.994453	111.847	0.389487	0.076844	0.809006	111.847	0.659051	0.00258227	0.151587	111.847	0.377858	0.0631743	0.491757
ENSMUSG00000032127	Cct4	chaperonin containing Tcp1, subunit 4 (delta) [Source:MGI Symbol;Acc:MGI:104689]	2607.16	2913.22	2697.06	2565.82	2874.56	2527.25	2710.13	2744.33	2717.67	2672.23	2737.34	2816.57	3771.01	3097.25	3023.45	3175.49	2570.02	3052.78	3123.54	3028.07	2464.78	2617.53	2543.21	2259.28	2180.31	3248.35	2554.7	2525.5	2782.95	2599.44	2489.36	2753.07	0.272901	0.0147036	0.675355	2753.07	-0.0729889	0.49589	0.999856	2753.07	-0.0618658	0.563743	0.995908	2753.07	-0.34589	0.000441738	0.0751282
ENSMUSG00000032232	Vps11	VPS11, CORVET/HOPS core subunit [Source:MGI Symbol;Acc:MGI:1918982]	1434.07	1270.23	1475.92	1281.8	1452.23	1264.08	1281.71	1582.92	1408.26	1293.61	1526.36	1599.69	1546.55	1534.55	1567.61	1665.72	1539.21	1495.58	2546.44	2179.88	1706.76	1737.41	1639.74	1851.05	1541.85	2313.93	1692.45	1638.63	1891.23	1832.45	1653.85	1627.07	0.244158	0.105026	0.83204	1627.07	0.44712	0.00190153	0.202488	1627.07	0.386179	0.00732778	0.250359	1627.07	0.202962	0.124723	0.626272
ENSMUSG00000032300	Mapkbp1	mitogen-activated protein kinase binding protein 1 [Source:MGI Symbol;Acc:MGI:1347004]	169.506	180.002	177.335	152.754	165.179	183.277	157.997	209.994	164.486	183.919	162.106	155.899	163.844	144.074	178.013	167.215	166.666	191.849	227.384	241.071	182.969	193.579	191.894	188.882	187.254	224.67	188.05	226.407	211.058	262.798	194.347	187.16	-0.0546628	0.705211	0.968786	187.16	0.228579	0.095921	0.869849	187.16	0.354303	0.00945082	0.286512	187.16	0.283242	0.0265647	0.36278
ENSMUSG00000032359	Coro1c	coronin, actin binding protein 1C [Source:MGI Symbol;Acc:MGI:1345964]	2095.95	2259.6	2168.42	2172.87	2163.02	2195.74	2203.09	2056.73	2078.36	2160.66	2234.17	2141.01	1366.23	2323.27	2178.93	2353.08	2549.01	2257.38	2571.7	2296.66	2425.92	2289.29	2418.03	2261.72	2679.32	2054.37	2422.12	2586.79	2499.53	2930.01	2735.15	2308.09	-0.0896544	0.473983	0.932996	2308.09	0.0977205	0.414201	0.999856	2308.09	0.268202	0.0249101	0.42845	2308.09	0.187375	0.0888787	0.563357
ENSMUSG00000032374	Wdr61	WD repeat domain 61 [Source:MGI Symbol;Acc:MGI:1917493]	591.926	607.666	593.735	558.99	554.582	599.245	599.743	658.791	648.221	653.762	595.457	633.122	963.125	639.285	825.205	606.156	689.072	631.562	623.645	609.848	523.474	536.251	610.272	466.723	574.709	698.69	591.014	552.882	581.164	552.945	638.297	620.574	0.373237	0.00560855	0.571326	620.574	-0.014423	0.911488	0.999856	620.574	-0.00193674	0.988084	0.999591	620.574	-0.38766	0.00111155	0.109769
ENSMUSG00000032377	Tnrc18	trinucleotide repeat containing 18 [Source:MGI Symbol;Acc:MGI:3648294]	379.37	379.153	422.012	328.752	428.269	359.368	337.759	396.488	486.166	412.658	354.706	360.299	307.749	318.972	325.666	326.392	415.964	415.906	687.472	596.872	468.371	381.147	389.553	405.793	672.32	551.463	409.03	386.517	474.127	623.104	466.814	428.042	-0.231452	0.250999	0.880457	428.042	0.356509	0.0631224	0.765161	428.042	0.330068	0.0853488	0.677235	428.042	0.587961	0.000909934	0.0988141
ENSMUSG00000032399	Ppif	peptidylprolyl isomerase F (cyclophilin F) [Source:MGI Symbol;Acc:MGI:2145814]	1212.1	1350.65	1051.66	1251.92	1228	1183.22	1231.73	1069.68	1063.89	1120.51	1168.44	1105.15	1331.56	1310.74	1101.19	1221.96	1182.07	1027.86	1059.8	1136.38	1095.69	1153.06	1060.77	1252.72	1062.76	1131.01	1059.84	1049.48	1087.7	1078.54	1031.75	1143.84	0.0351352	0.658741	0.964282	1143.84	-0.10322	0.177093	0.966312	1143.84	-0.194094	0.0112673	0.311813	1143.84	-0.138355	0.0500101	0.456975
ENSMUSG00000032409	Iqcb1	IQ calmodulin-binding motif containing 1 [Source:MGI Symbol;Acc:MGI:2443764]	456.052	445.537	575.777	482.613	532.16	444.717	523.969	495.041	509.664	437.387	558.542	549.976	912.845	573.614	758.968	594.097	526.608	575.547	662.207	659.701	504.4	492.966	518.854	449.662	467.138	663.798	477.491	495.343	524.63	524.406	469.672	543.477	0.501965	0.00113741	0.404701	543.477	0.0531065	0.720586	0.999856	543.477	-0.00647773	0.965217	0.998198	543.477	-0.448858	0.000951812	0.0993345
ENSMUSG00000032487	Rab3gap2	RAB3 GTPase activating protein subunit 2 [Source:MGI Symbol;Acc:MGI:1916043]	840.803	762.136	869.839	746.058	1009.01	601.042	762.577	948.386	632.015	554.848	868.308	710.205	893.773	952.226	804.506	843.313	784.31	751.992	2107.63	1904.67	1294.2	1088.13	796.4	1016.31	648.415	1441.63	741.8	876.856	1142.73	1485.22	773.577	949.602	0.143277	0.642703	0.962497	949.602	0.335574	0.255751	0.999856	949.602	0.343733	0.244349	0.901672	949.602	0.192297	0.478372	0.875
ENSMUSG00000032523	Ube4b	ubiquitination factor E4B [Source:MGI Symbol;Acc:MGI:1927086]	3648.41	2885.14	3065.2	2812.66	3137.65	2804.86	2807.67	3144.61	2887.82	2843.79	3205.2	3345.76	2528.74	3162.25	3396.04	3371.64	3533.6	3332.85	4505.14	4281.91	3433.31	3312.49	3404.67	3883.67	3236.1	3896.83	3186.45	3429.87	3839.75	3848.02	3493.48	3354.75	0.0942128	0.414917	0.920743	3354.75	0.282028	0.0106808	0.449187	3354.75	0.287199	0.00932191	0.284487	3354.75	0.187816	0.0643132	0.493869
ENSMUSG00000032737	Cul9	cullin 9 [Source:MGI Symbol;Acc:MGI:1925559]	760.086	720.007	720.563	614.335	734.71	679.205	638.436	826.332	833.774	686.218	822.565	787.288	879.903	788.72	794.847	749.254	819.324	754.793	1692.75	1322.82	963.587	887.339	899.348	935.882	683.276	1305.47	860.523	794.299	995.742	1025.03	846.934	866.938	0.231348	0.262606	0.882747	866.938	0.462327	0.0191717	0.549839	866.938	0.402975	0.0412313	0.515644	866.938	0.230978	0.202508	0.721084
ENSMUSG00000032812	Nrip2	nuclear receptor interacting protein 2 [Source:MGI Symbol;Acc:MGI:1891884]	1014.35	1023.84	934.937	988.471	930.533	1016.11	997.96	896.835	902.648	981.416	981.461	890.355	885.104	977.691	847.284	825.626	890.752	817.809	757.948	801.066	813.822	895.756	930.644	884.701	850.609	908.893	839.725	909.379	897.751	796.716	844.076	902.852	-0.146744	0.037757	0.733549	902.852	-0.13292	0.0498189	0.716475	902.852	-0.193523	0.00434057	0.191539	902.852	0.0138238	0.826907	0.974982
ENSMUSG00000032911	Rpl15-ps2	ribosomal protein L15, pseudogene 2 [Source:MGI Symbol;Acc:MGI:3648255]	312.106	305.11	313.142	252.376	297.471	278.51	294.229	288.079	276.304	268.923	260.813	321.324	677.048	298.869	285.648	331.215	295.517	224.057	256.639	231.51	199.923	258.507	284.135	303.431	202.194	294.454	267.776	276.441	158.294	205.719	108.606	278.714	0.458254	0.0787258	0.815167	278.714	-0.111332	0.656728	0.999856	278.714	-0.515533	0.0403392	0.512763	278.714	-0.569586	0.0131425	0.269847
ENSMUSG00000033039	Pigc	phosphatidylinositol glycan anchor biosynthesis, class C [Source:MGI Symbol;Acc:MGI:1914542]	429.146	445.537	377.117	379.67	412.573	404.288	382.901	434.393	381.64	417.295	352.299	399.274	358.029	339.076	360.165	364.98	424.368	394.901	367.006	348.289	363.818	358.302	410.142	352.174	397.416	343.813	323.238	321.472	318.849	311.552	327.722	375.079	-0.171794	0.0593515	0.78144	375.079	-0.100437	0.25003	0.999856	375.079	-0.318669	0.000303351	0.0433903	375.079	0.0713576	0.384732	0.838388
ENSMUSG00000033105	Ccl4	chemokine (C-C motif) ligand 4 [Source:MGI Symbol;Acc:MGI:98261]	0	0	0	0	0	0	0	7.58103	18.6363	6.18215	2.40751	0.866104	0.866899	0.67011	0	1.60784	2.80111	2.80072	0	1.36584	2.11933	6.01178	1.64716	3.65579	2.98809	0	22.5313	10.0069	0.753779	0	1.90536	3.13607	2.47842	0.168313	1	3.13607	4.21701	0.0105517	0.44826	3.13607	5.55737	0.000606744	0.0656639	3.13607	1.73859	0.182994	1
ENSMUSG00000033257	Tmem132d	transmembrane protein 132D [Source:MGI Symbol;Acc:MGI:3044963]	415.693	275.748	323.243	215.848	273.554	269.526	272.464	271.401	282.786	289.015	275.258	360.299	205.455	215.105	222.171	275.745	313.724	320.682	320.466	314.826	315.073	260.911	257.78	339.988	384.467	283.391	248.711	436.552	265.33	479.219	393.457	305.362	-0.242837	0.208999	0.87358	305.362	0.166366	0.365635	0.999856	305.362	0.417986	0.0225443	0.411275	305.362	0.409204	0.0164044	0.298333
ENSMUSG00000033460	Tma7	translational machinery associated 7 [Source:MGI Symbol;Acc:MGI:1913417]	1873.98	2065.55	1684.68	2115.31	1646.56	2247.84	1979.8	1657.97	1957.63	2360.03	1698.9	1727.88	3080.09	1988.89	1791.16	1752.55	1424.36	1700.03	1498.61	1283.89	1205.9	1564.27	1297.96	1504.97	1205.2	1676.52	1815.5	1544.82	1350.77	1411.5	1536.68	1725.45	0.137623	0.44137	0.927742	1725.45	-0.43353	0.0113573	0.458217	1725.45	-0.353878	0.0387245	0.507215	1725.45	-0.571153	0.000284578	0.0586904
ENSMUSG00000033488	Arhgap23	Rho GTPase activating protein 23 [Source:MGI Symbol;Acc:MGI:3697726]	1399.1	1206.4	1330.01	1434.56	1403.65	1268.57	1309.12	1601.87	1152.21	1258.07	1338.57	1202.15	948.388	1147.9	1171.57	1238.04	1389.35	1282.73	1656.85	1667.69	1626.94	1502.95	1416.56	1417.23	1476.12	1582.05	1489.67	1523.55	1438.21	1548.25	1613.84	1389.58	-0.237041	0.0333259	0.719552	1389.58	0.156214	0.141254	0.947224	1389.58	0.197759	0.0624021	0.601475	1389.58	0.393255	6.11216e-05	0.0284504
ENSMUSG00000033565	Vps18	VPS18 CORVET/HOPS core subunit [Source:MGI Symbol;Acc:MGI:2443626]	1641.25	1422.14	1461.33	1170	1500.06	1314.39	1247.05	1596.56	1660.26	1564.08	1485.43	1641.27	1595.96	1684.66	1578.65	1664.92	1837.53	1863.88	2202.04	2013.93	1778.82	1688.11	1669.39	1671.91	1820.74	2190.53	1656.05	1774.98	1847.51	1870.5	1784.37	1681.31	0.269009	0.00662107	0.598281	1681.31	0.418004	1.02152e-05	0.00989449	1681.31	0.399667	2.45188e-05	0.00941174	1681.31	0.148994	0.0863936	0.557037
ENSMUSG00000033618	Cic	capicua transcriptional repressor [Source:MGI Symbol;Acc:MGI:1918972]	2058.29	1877.89	1976.5	1713.5	1965.7	1869.61	1746.83	1736.81	1973.02	1874.74	1857.79	1846.53	1750.27	1882.34	1966.42	1900.47	2145.65	2073.93	3057.06	2595.1	1949.78	2148.61	2137.19	2098.42	2226.13	2363.29	2033.02	2162.75	2148.27	1932.33	2207.36	2043.07	0.010418	0.924339	0.990654	2043.07	0.238383	0.0229455	0.581686	2043.07	0.172378	0.100141	0.706148	2043.07	0.227965	0.0180824	0.30983
ENSMUSG00000033777	Hsph1	heat shock 105kDa/110kDa protein 1 [Source:MGI Symbol;Acc:MGI:105053]	10369.5	11535.4	9094.59	10165.9	11558.8	9828.7	9490.29	9109.36	9603.39	11140.2	9524.9	9625.88	8622.18	10397.4	8431.45	9601.22	8766.06	8560.39	8233.71	9416.79	7070.78	8120.72	9074.19	8374.2	7745.13	9936.54	8268.13	7258.77	8048.1	6021.75	8574.13	9118.4	-0.151866	0.22337	0.878153	9118.4	-0.250721	0.035564	0.647735	9118.4	-0.430861	0.000304619	0.0433903	9118.4	-0.0988547	0.367212	0.832356
ENSMUSG00000033902	Srrm2	serine/arginine repetitive matrix 2 [Source:MGI Symbol;Acc:MGI:1923206]	2140.35	2277.47	2198.73	2061.07	2276.63	2325.11	1961.26	2335.71	2793.83	2939.61	2429.98	2077.78	1698.26	2357.45	2377.64	2246.15	2537.8	2753.1	3558.37	3222.7	2676	2509.32	2428.73	2230.03	2885.5	2513.92	2338.92	2452.95	2583.2	2604.19	2625.59	2470.16	-0.0120653	0.927053	0.991122	2470.16	0.200515	0.111405	0.898201	2470.16	0.204632	0.104216	0.716358	2470.16	0.212581	0.0664669	0.501382
ENSMUSG00000033970	Thnsl1	threonine synthase-like 1 (bacterial) [Source:MGI Symbol;Acc:MGI:2139347]	466.814	444.26	471.397	466.009	473.114	460.889	453.838	429.086	410.81	409.567	482.304	455.571	447.32	494.541	597.515	496.019	400.558	459.318	492.001	473.264	411.149	426.837	448.027	386.295	416.34	447.638	411.63	432.799	446.237	348.415	423.943	447.499	0.129371	0.191239	0.868113	447.499	-0.119626	0.212156	0.988077	447.499	-0.16215	0.0910063	0.690009	447.499	-0.248998	0.00486	0.190745
ENSMUSG00000034160	Gpr107	G protein-coupled receptor 107 [Source:MGI Symbol;Acc:MGI:2139054]	1027.8	998.308	1129.11	1007.29	1081.51	1007.13	1059.22	1118.2	1049.31	1052.51	1029.61	1047.99	904.176	1006.51	1077.73	1064.39	1271.7	1179.1	1191.44	1249.06	1164.22	1119.39	1160.42	1164.98	1343.64	1207.6	1191.56	1115.77	1230.17	1340.15	1143.22	1121.08	-0.0530628	0.489231	0.937463	1121.08	0.192878	0.00836587	0.412744	1121.08	0.198043	0.00674127	0.240544	1121.08	0.245941	0.000281115	0.0586904
ENSMUSG00000034216	Hhipl2	hedgehog interacting protein-like 2 [Source:MGI Symbol;Acc:MGI:1926022]	36.3227	22.979	21.3251	22.1382	18.6854	19.7652	28.2137	18.1945	14.585	18.5464	14.445	22.5187	23.4063	12.7321	15.1794	20.9019	35.0138	47.6122	29.2541	23.2193	34.6157	21.6424	21.413	20.7161	21.9127	28.0838	25.1311	23.7664	33.9201	38.0521	38.1073	24.7826	-0.298532	0.32479	0.894216	24.7826	0.0427428	0.880653	0.999856	24.7826	0.519761	0.0588515	0.588205	24.7826	0.341275	0.213837	0.731113
ENSMUSG00000034247	A330074K22Rik	RIKEN cDNA A330074K22 gene [Source:MGI Symbol;Acc:MGI:3045392]	65.919	43.4047	113.36	59.7732	108.375	34.1399	74.9679	73.536	33.2213	29.3652	65.0027	21.6526	47.6795	36.8561	63.4773	46.6274	30.8122	47.6122	384.293	348.972	154.004	94.9862	62.592	88.9576	31.873	174.46	42.4629	52.5363	89.6997	165.289	42.8707	86.1959	-0.58107	0.365832	0.908005	86.1959	0.320405	0.600214	0.999856	86.1959	0.112729	0.853829	0.998198	86.1959	0.901475	0.110705	0.604266
ENSMUSG00000034310	Stk40	serine/threonine kinase 40 [Source:MGI Symbol;Acc:MGI:1921428]	1080.26	1022.56	837.29	731.668	943.986	816.663	839.963	778.571	803.794	823.771	800.898	758.707	840.892	878.514	847.284	715.489	1105.04	1069.87	1009.27	999.113	980.542	912.589	931.467	781.12	1032.88	826.343	835.392	866.849	885.691	1181.99	903.142	902.86	-0.0801026	0.502818	0.941665	902.86	0.0491355	0.667204	0.999856	902.86	0.106468	0.351012	0.948635	902.86	0.129238	0.220471	0.737625
ENSMUSG00000034402	Uchl3	ubiquitin carboxyl-terminal esterase L3 (ubiquitin thiolesterase) [Source:MGI Symbol;Acc:MGI:1355274]	477.576	522.133	474.764	489.254	435.743	574.09	485.276	424.537	568.814	540.938	524.034	665.168	830.489	619.852	603.035	524.156	554.619	628.761	401.579	363.997	379.36	471.324	513.913	476.471	517.935	471.467	499.155	454.064	435.684	386.467	485.868	511.139	0.37179	0.0343882	0.72263	511.139	-0.0225903	0.89358	0.999856	511.139	-0.138454	0.412738	0.97129	511.139	-0.39438	0.0108765	0.259595
ENSMUSG00000034430	Gm13835	predicted gene 13835 [Source:MGI Symbol;Acc:MGI:3650921]	777.575	951.074	860.86	873.352	897.646	952.324	850.442	819.509	1085.77	972.142	826.578	1288.76	1776.28	1059.44	1109.47	983.999	960.78	1086.68	773.905	737.554	678.185	774.318	838.403	828.646	907.383	834.854	983.579	868.1	835.941	781.258	1003.17	939.753	0.453348	0.0128162	0.669616	939.753	-0.105075	0.547646	0.999856	939.753	-0.00870493	0.960245	0.998198	939.753	-0.558423	0.000495847	0.0791976
ENSMUSG00000034459	Frmd4a	FERM domain containing 4A [Source:MGI Symbol;Acc:MGI:1919850]	543.495	573.197	580.267	592.197	597.933	550.731	607.804	592.836	522.628	449.751	540.887	451.24	439.518	456.345	451.241	491.999	556.02	532.136	590.402	638.531	638.624	579.536	565.798	544.713	551.8	544.655	482.69	546.628	544.982	552.945	479.199	538.534	-0.348297	0.000172961	0.154404	538.534	-0.072255	0.412114	0.999856	538.534	-0.170204	0.0539512	0.567468	538.534	0.276042	0.000874931	0.0963984
ENSMUSG00000034652	Gm3362	predicted pseudogene 3362 [Source:MGI Symbol;Acc:MGI:3781540]	36.3227	40.8515	25.8146	52.0248	31.3915	44.9209	43.5297	37.147	46.1857	44.8206	37.7176	49.3679	110.963	48.918	44.1581	45.8235	46.2183	50.4129	30.5839	31.4143	24.7255	34.8683	34.5903	38.9951	34.861	39.1471	31.1972	37.526	27.1361	41.6195	35.2492	40.9669	0.654914	0.0280943	0.700046	40.9669	-0.12705	0.666868	0.999856	40.9669	-0.218384	0.460708	0.985111	40.9669	-0.781963	0.00331693	0.162804
ENSMUSG00000034675	Pi4ka	phosphatidylinositol 4-kinase alpha [Source:MGI Symbol;Acc:MGI:2448506]	3092.81	2974.5	2918.17	2340.01	2971.72	2805.76	2517.47	3747.3	3267.03	3021.52	3268.59	3406.39	4077.89	3562.98	3389.14	3171.47	3651.24	3388.87	5779.02	5598.58	3857.18	3678.01	3437.62	3382.82	3246.06	4776.79	3375.36	3224.73	3692.01	4204.76	3696.4	3543.76	0.36075	0.030744	0.708748	3543.76	0.422062	0.008218	0.411367	3543.76	0.396088	0.0131264	0.334474	3543.76	0.0613119	0.675827	0.940408
ENSMUSG00000034683	2810006K23Rik	RIKEN cDNA 2810006K23 gene [Source:MGI Symbol;Acc:MGI:1919900]	278.474	310.216	253.656	313.256	299.714	304.564	279.719	274.433	229.308	241.104	246.368	258.965	301.681	238.559	208.371	223.49	217.086	246.463	207.438	251.998	218.997	232.055	263.545	237.626	167.333	276.582	197.582	215.149	204.274	208.098	214.353	243.853	-0.272516	0.0470028	0.754956	243.853	-0.31996	0.0152183	0.503328	243.853	-0.504515	0.000142008	0.0293165	243.853	-0.0474436	0.700995	0.947226
ENSMUSG00000034738	Fxn	frataxin [Source:MGI Symbol;Acc:MGI:1096879]	201.793	204.257	205.394	169.357	204.044	191.363	187.823	191.8	215.533	202.465	196.613	217.392	296.48	213.095	218.031	213.843	193.276	215.655	191.482	129.755	140.582	171.937	191.894	181.571	187.254	202.543	181.984	130.09	165.078	142.695	189.584	192.637	0.275932	0.0808045	0.819149	192.637	-0.0535111	0.726926	0.999856	192.637	-0.257009	0.0955352	0.699833	192.637	-0.329443	0.0190035	0.315317
ENSMUSG00000034765	Dmwd	dystrophia myotonica-containing WD repeat motif [Source:MGI Symbol;Acc:MGI:94907]	1280.71	1327.67	1205.43	1163.36	1192.88	1300.01	1236.57	1457.07	1339.39	1429.62	1365.06	1381.44	1354.1	1349.6	1294.39	1307.17	1397.75	1407.36	1425.47	1236.77	1366.26	1352.65	1404.2	1252.72	1487.07	1325.89	1448.94	1509.79	1433.69	1512.57	1415.68	1356.36	0.0952887	0.138223	0.846008	1356.36	0.136359	0.0269082	0.606122	1356.36	0.235535	0.000125521	0.02712	1356.36	0.0410707	0.469633	0.873314
ENSMUSG00000034777	Dop1b	DOP1 leucine zipper like protein B [Source:MGI Symbol;Acc:MGI:1917278]	1471.74	1178.31	1423.17	989.578	1367.77	1117.63	1139.03	1342.6	1274.56	1250.34	1270.36	1579.77	1343.69	1487.64	1560.71	1363.45	1473.38	1373.75	2683.4	2269.34	1618.46	1495.73	1567.27	1495.22	1433.29	1968.42	1370.08	1448.5	1676.4	1769.42	1589.07	1496.8	0.251563	0.164103	0.858629	1496.8	0.398205	0.021254	0.562807	1496.8	0.378366	0.0286189	0.457382	1496.8	0.146642	0.355587	0.828358
ENSMUSG00000034891	Gm5559	predicted gene 5559 [Source:MGI Symbol;Acc:MGI:3779498]	2978.46	2906.84	2776.75	2703.08	2771.42	2820.14	2876.99	2958.87	3227.33	3121.98	3143.4	3748.5	7696.33	3518.75	3027.59	3500.27	3173.65	2932.35	2783.13	2551.39	2812.35	3079.24	2973.12	2750.37	1985.09	3113.89	2885.74	3175.95	2990.24	3111.95	2837.09	3124.56	0.652281	0.00146832	0.452294	3124.56	-0.0218563	0.911326	0.999856	3124.56	0.0878245	0.654459	0.99702	3124.56	-0.674137	0.000182822	0.0501205
ENSMUSG00000035004	Bnip3l	BCL2/adenovirus E1B interacting protein 3-like [Source:MGI Symbol;Acc:MGI:1332659]	2429.59	2860.88	2786.85	2953.24	2681.73	3053.73	2956.8	2606.36	2749.27	3023.07	2694	2814.84	3161.58	2858.69	3053.81	3095.9	2722.68	2828.72	2566.39	2665.44	2869.57	2696.89	2504.5	2561.49	2732.11	2534.35	2722.82	2668.1	2573.4	2518.58	2660.84	2754.45	0.0704946	0.235609	0.878153	2754.45	-0.152996	0.00741295	0.394471	2754.45	-0.139704	0.0144208	0.345315	2754.45	-0.223491	2.19168e-05	0.0134189
ENSMUSG00000035150	Stk35	serine/threonine kinase 35 [Source:MGI Symbol;Acc:MGI:1914583]	574.437	566.814	524.148	483.72	557.572	449.209	582.815	457.894	362.193	389.475	503.169	399.274	346.76	434.231	405.703	439.744	544.815	547.54	597.05	619.409	626.614	553.084	526.267	605.643	392.436	491.04	480.09	490.339	490.71	595.754	528.738	498.947	-0.381862	0.00501371	0.571326	498.947	-0.0478225	0.711921	0.999856	498.947	-0.0374943	0.772053	0.997796	498.947	0.33404	0.00562286	0.203986
ENSMUSG00000035351	B230206H07Rik	RIKEN cDNA B230206H07 gene [Source:MGI Symbol;Acc:MGI:2444929]	4.03586	11.4895	22.4475	14.3898	17.938	21.5621	9.67328	31.0822	28.3597	20.092	19.2601	5.19662	12.1366	5.36088	6.89971	4.82352	5.60221	19.605	5.31893	19.1218	12.716	40.8801	25.5309	45.0881	20.9166	17.0205	29.464	30.0208	24.1209	16.6478	12.3849	17.6128	-1.17316	0.0298614	0.708748	17.6128	0.855939	0.0711603	0.797422	17.6128	0.462483	0.333959	0.941154	17.6128	2.0291	2.08577e-05	0.0134171
ENSMUSG00000035413	Add1	adducin 1 (alpha) [Source:MGI Symbol;Acc:MGI:87918]	5206.25	5140.9	4894.67	4758.61	5256.57	4848.77	4861.63	5294.59	4724.72	5346.01	5089.47	5006.95	3993.8	4849.59	5068.53	4714.19	5539.19	4904.05	6048.96	5688.73	5893.14	5631.84	5174.54	5899.23	5454.26	5889.93	5025.35	5498.8	5339.02	6049.1	5345.5	5256.51	-0.100076	0.228171	0.878153	5256.51	0.168978	0.0332016	0.637086	5256.51	0.127456	0.108229	0.725731	5256.51	0.269055	0.000228926	0.0546093
ENSMUSG00000035673	Clybl	citrate lyase beta like [Source:MGI Symbol;Acc:MGI:1916884]	760.086	718.731	692.504	670.788	706.308	702.564	698.088	738.392	696.837	724.857	753.55	823.665	1198.05	820.215	774.147	742.019	816.523	638.563	743.321	650.14	695.139	706.986	709.101	733.595	614.55	816.982	686.339	665.46	708.552	676.614	701.174	733.422	0.332416	0.00826806	0.622233	733.422	0.0287984	0.81192	0.999856	733.422	-0.0299142	0.804871	0.998198	733.422	-0.303617	0.00621747	0.210143
ENSMUSG00000035686	Acaca	acetyl-Coenzyme A carboxylase alpha [Source:MGI Symbol;Acc:MGI:108451]	1060.08	998.308	1014.63	919.843	1103.93	920.879	943.144	1367.62	1059.84	987.598	1197.33	984.76	1165.11	1176.71	1029.44	1088.51	1053.22	1139.89	1982.63	1948.37	1282.19	1222.8	1183.48	1213.72	1186.27	1539.5	1142.16	1128.28	1287.45	1330.64	1273.74	1190.76	0.172827	0.323197	0.893011	1190.76	0.359436	0.0316154	0.627513	1190.76	0.316855	0.0581624	0.585543	1190.76	0.186608	0.224475	0.741308
ENSMUSG00000035722	Aatk	apoptosis-associated tyrosine kinase [Source:MGI Symbol;Acc:MGI:1197518]	5518.36	5250.69	5700.53	5515.74	5601.13	5832.54	5240.5	5964.75	6715.57	6571.62	5720.24	5453.85	4167.18	5206.76	5272.76	5493.19	5767.48	5573.43	6764.35	6023.36	5871.24	6043.05	5973.42	6376.92	8142.54	5723.13	6410.16	6431.95	6096.57	6184.66	6203.86	5920.08	-0.142645	0.189001	0.866039	5920.08	0.215098	0.0381937	0.664958	5920.08	0.172833	0.0958289	0.699833	5920.08	0.357742	0.000177651	0.0494407
ENSMUSG00000035929	Mtmr12	myotubularin related protein 12 [Source:MGI Symbol;Acc:MGI:2443034]	181.614	182.555	198.66	189.282	198.813	204.84	174.925	176.638	184.743	176.191	157.291	162.827	145.639	167.528	172.493	141.49	190.475	203.052	204.779	215.803	196.391	229.65	190.247	190.101	235.063	186.374	206.248	255.176	206.535	222.367	185.773	192.428	-0.303899	0.0118813	0.667128	192.428	0.0938083	0.408749	0.999856	192.428	0.150901	0.181929	0.841532	192.428	0.397708	0.000238448	0.0554175
ENSMUSG00000035969	Fbxl18	F-box and leucine-rich repeat protein 18 [Source:MGI Symbol;Acc:MGI:2444450]	1068.16	986.819	923.713	958.585	1006.02	991.854	907.676	824.058	1062.27	1143.7	960.596	929.329	697.854	923.412	906.622	787.038	1044.81	1012.46	1118.31	963.601	1102.76	1097.75	1045.94	1105.27	1285.87	918.254	958.448	1049.48	1068.11	1080.92	1203.24	1008.89	-0.225873	0.0541394	0.76956	1008.89	0.17048	0.127099	0.925714	1008.89	0.146364	0.190258	0.854915	1008.89	0.396353	0.000125619	0.0420905
ENSMUSG00000036046	Zfp706	zinc finger protein 706 [Source:MGI Symbol;Acc:MGI:1915286]	3563.66	3439.18	3355.9	3910.72	3268.45	3873.98	3703.25	3181.76	3066.89	3409.45	3179.52	3280.8	2711.66	3386.74	3427.78	3570.21	3435.56	3061.18	2493.25	2703	2728.99	2927.74	2996.18	3135.45	2950.24	2679.02	2943.8	2586.79	2813.86	2515.01	3019.05	3138.22	-0.142946	0.174507	0.86045	3138.22	-0.299459	0.00296232	0.243567	3138.22	-0.380491	0.000160254	0.0301402	3138.22	-0.156514	0.0915786	0.568667
ENSMUSG00000036057	Haus3	HAUS augmin-like complex, subunit 3 [Source:MGI Symbol;Acc:MGI:2387633]	398.204	351.067	353.547	378.563	401.362	343.196	352.268	385.874	462.668	389.475	374.769	465.098	753.335	434.231	460.901	404.372	394.956	456.517	507.958	451.41	385.011	359.505	400.259	404.574	453.194	449.34	397.764	357.747	393.473	359.117	386.789	417.102	0.488722	0.00204276	0.500816	417.102	0.177695	0.243963	0.999856	417.102	0.0525499	0.730831	0.99702	417.102	-0.311027	0.0255979	0.358448
ENSMUSG00000036197	Syne1	spectrin repeat containing, nuclear envelope 1 [Source:MGI Symbol;Acc:MGI:1927152]	805.826	660.007	876.573	676.322	963.419	554.324	724.69	849.833	516.146	381.747	800.095	581.156	607.696	643.976	843.145	604.548	612.042	726.786	2780.47	2254.32	1116.89	1025.61	846.639	970.003	575.705	1665.45	708.87	998.19	1187.96	1461.44	762.145	916.856	-0.148282	0.707252	0.96885	916.856	0.443721	0.239588	0.999856	916.856	0.453321	0.229558	0.886931	916.856	0.592003	0.0878001	0.560775
ENSMUSG00000036270	AI504432	expressed sequence AI504432 [Source:MGI Symbol;Acc:MGI:2139742]	230.044	168.512	204.272	175.999	183.117	195.855	178.149	174.364	159.624	174.646	165.316	206.133	209.79	245.26	264.949	249.215	161.064	250.664	236.693	221.266	199.217	198.389	177.069	116.985	194.226	166.801	214.048	247.671	244.978	204.53	217.211	199.531	0.381276	0.00981696	0.661012	199.531	-0.117569	0.41556	0.999856	199.531	0.282637	0.0468971	0.542123	199.531	-0.498845	0.000153882	0.0455889
ENSMUSG00000036357	Plec	plectin [Source:MGI Symbol;Acc:MGI:1277961]	3628.23	2661.73	3189.78	2976.48	3457.54	2449.99	3043.05	2998.3	2749.27	2537.77	3087.23	2753.34	2857.3	3121.37	3325.66	3554.94	3295.5	3041.58	7894.63	5744.04	4134.1	4232.3	3924.35	5199.75	2659.4	4438.09	3757.53	4042.8	4606.34	5219.09	3820.25	3679.47	0.107585	0.648078	0.96367	3679.47	0.455169	0.0433929	0.682948	3679.47	0.523555	0.0201507	0.395667	3679.47	0.347583	0.0931305	0.572428
ENSMUSG00000036450	Thoc7	THO complex 7 [Source:MGI Symbol;Acc:MGI:1913481]	1229.59	1360.87	1315.42	1254.13	1264.63	1399.74	1321.21	1115.17	1228.38	1261.16	1294.44	1403.09	1582.96	1324.14	1777.37	1286.27	1240.89	1373.75	1309.79	1109.75	978.423	1079.72	1232.07	1117.45	903.399	1130.16	1249.62	1197.08	960.315	953.682	1087.96	1234.75	0.166093	0.204031	0.87166	1234.75	-0.281458	0.0249713	0.596666	1234.75	-0.285855	0.0227724	0.411902	1234.75	-0.447551	0.000105593	0.0391098
ENSMUSG00000036561	Plce1	phospholipase C, epsilon 1 [Source:MGI Symbol;Acc:MGI:1921305]	792.373	698.305	686.892	514.713	733.962	606.433	585.233	770.99	684.683	584.213	690.152	808.941	673.581	737.791	785.187	743.626	782.909	780	1317.77	1213.55	1001.03	803.174	784.047	887.138	835.669	1108.88	752.199	884.362	869.861	1235.51	923.148	815.275	0.194588	0.287464	0.887181	815.275	0.46145	0.00828961	0.412744	815.275	0.538206	0.00206455	0.13121	815.275	0.266862	0.0963958	0.579384
ENSMUSG00000036887	Slc39a3	solute carrier family 39 (zinc transporter), member 3 [Source:MGI Symbol;Acc:MGI:2147269]	1112.55	897.456	933.814	1007.29	975.377	913.692	990.705	1006.76	1013.66	921.14	1008.75	918.936	794.947	953.567	938.361	919.685	981.788	1039.07	1059.8	1014.14	1068.14	1019.6	1095.36	957.817	1018.94	964.209	1058.11	1014.45	1017.6	1128.48	1055.57	992.813	-0.0915179	0.198523	0.870214	992.813	0.075585	0.265975	0.999856	992.813	0.134583	0.0470664	0.54241	992.813	0.167103	0.00815771	0.230267
ENSMUSG00000036896	Kansl3	KAT8 regulatory NSL complex subunit 3 [Source:MGI Symbol;Acc:MGI:1918055]	1504.03	1357.04	1431.03	1401.35	1456.71	1361.1	1431.64	1454.8	1390.43	1298.25	1412.4	1625.68	1113.1	1389.81	1527.6	1401.23	1519.6	1558.6	1852.32	1865.06	1684.16	1600.34	1481.62	1535.43	1470.14	1670.56	1415.14	1796.24	1528.66	1956.12	1674.81	1525.01	-0.0625528	0.570217	0.953497	1525.01	0.131261	0.212435	0.988077	1525.01	0.239378	0.0228235	0.412252	1525.01	0.193814	0.04572	0.44225
ENSMUSG00000036908	Mchr1	melanin-concentrating hormone receptor 1 [Source:MGI Symbol;Acc:MGI:2180756]	532.733	689.369	482.62	617.656	544.866	614.519	656.171	581.465	535.592	615.123	580.209	815.87	467.259	781.348	597.515	685.744	812.321	604.955	740.661	645.36	653.459	679.332	730.514	799.399	780.887	687.627	722.735	866.849	760.563	1299.72	1268.02	711.166	0.0663337	0.738562	0.971812	711.166	0.281457	0.138375	0.942703	711.166	0.699845	0.000222119	0.0363512	711.166	0.215124	0.218017	0.735588
ENSMUSG00000036977	Mlst8	MTOR associated protein, LST8 homolog (S. cerevisiae) [Source:MGI Symbol;Acc:MGI:1929514]	644.392	649.794	601.592	700.674	672.674	657.643	650.528	589.046	610.948	642.943	692.56	611.469	592.092	596.398	633.393	636.705	605.039	569.946	691.461	687.701	668.295	697.367	617.684	740.907	576.701	736.986	766.065	741.763	712.321	776.501	724.038	665.372	-0.105068	0.241038	0.878527	665.372	0.0275063	0.748075	0.999856	665.372	0.171414	0.0443271	0.529781	665.372	0.132574	0.0958336	0.579291
ENSMUSG00000037020	Arih2	ariadne RBR E3 ubiquitin protein ligase 2 [Source:MGI Symbol;Acc:MGI:1344361]	702.239	630.645	732.91	744.951	736.952	706.157	698.894	653.484	639.308	641.398	709.412	658.239	480.262	751.193	741.029	766.136	714.282	718.384	761.937	712.969	733.994	690.153	740.397	756.749	683.276	738.688	780.797	858.093	844.233	897.792	858.366	727.118	-0.0614011	0.572625	0.953497	727.118	0.0158325	0.879147	0.999856	727.118	0.246812	0.0172796	0.372547	727.118	0.0772336	0.422441	0.855307
ENSMUSG00000037111	Map3k13	mitogen-activated protein kinase kinase kinase 13 [Source:MGI Symbol;Acc:MGI:2444243]	585.199	519.58	538.739	458.261	556.077	501.318	481.245	517.784	507.233	523.937	522.429	420.06	467.259	501.242	511.958	487.98	640.053	492.926	736.672	680.189	594.825	565.108	544.385	483.783	588.654	552.314	482.69	480.332	501.263	524.406	489.678	531.395	-0.0615442	0.566313	0.953424	531.395	0.0928416	0.365111	0.999856	531.395	-0.0502003	0.625417	0.99702	531.395	0.154386	0.104131	0.595293
ENSMUSG00000037270	Dab2ip	disabled 2 interacting protein [Source:MGI Symbol;Acc:MGI:1916851]	1649.32	1471.93	1452.35	1448.95	1495.58	1472.51	1473.56	1485.12	1616.5	1462.08	1434.07	1389.23	1155.58	1336.2	1433.76	1373.1	1530.81	1477.38	1829.71	1532.47	1531.57	1492.12	1605.15	1647.54	1771.94	1586.31	1532.13	1641.13	1574.64	1806.29	1513.81	1530.36	-0.162247	0.0531677	0.76956	1530.36	0.130578	0.102629	0.880479	1530.36	0.122788	0.124733	0.763386	1530.36	0.292825	7.63233e-05	0.0326025
ENSMUSG00000037321	Syngap1	synaptic Ras GTPase activating protein 1 homolog (rat) [Source:MGI Symbol;Acc:MGI:3039785]	398.204	430.217	430.991	413.985	410.331	458.194	427.236	427.57	494.268	548.665	478.292	457.303	299.947	397.375	451.241	430.097	487.393	445.314	648.91	516.971	512.877	502.585	482.617	480.127	628.495	499.551	460.159	509.102	498.248	569.593	541.123	479.7	-0.133293	0.31544	0.891005	479.7	0.264905	0.0358638	0.647735	479.7	0.254831	0.0434701	0.525986	479.7	0.398198	0.000662684	0.0896957
ENSMUSG00000037341	Mrpl30	mitochondrial ribosomal protein L30 [Source:MGI Symbol;Acc:MGI:1333820]	1314.34	1427.25	1237.98	1321.65	1278.83	1456.34	1317.18	1294.84	1584.09	1653.72	1265.55	1641.27	2864.23	1488.98	1407.54	1466.35	1345.93	1305.13	1126.28	1122.04	1022.22	1103.76	1325.96	1257.59	1359.58	1365.89	1257.42	1109.52	1210.57	1134.43	1386.15	1367.89	0.420262	0.0189133	0.689405	1367.89	-0.074223	0.665271	0.999856	1367.89	-0.146832	0.392153	0.966154	1367.89	-0.494485	0.00168861	0.128179
ENSMUSG00000037344	Ociad1	OCIA domain containing 1 [Source:MGI Symbol;Acc:MGI:1915345]	9688.75	10022.7	9405.49	9832.69	9687.25	10048.8	10041.7	9320.87	9797.86	9976.44	9953.44	10850.5	13423.1	10692.9	10813.2	10359.3	9385.11	9777.3	9518.23	8940.11	8426.45	9141.52	9507.39	8513.12	7943.34	9820.81	9153.78	9414.01	9156.91	8474.92	9519.19	9683.73	0.189932	0.0247428	0.697501	9683.73	-0.143451	0.0764195	0.808078	9683.73	-0.118343	0.143768	0.791037	9683.73	-0.333382	7.38964e-06	0.00646347
ENSMUSG00000037369	Ppp6r2	protein phosphatase 6, regulatory subunit 2 [Source:MGI Symbol;Acc:MGI:1918724]	1497.3	1545.97	1475.92	1463.34	1506.04	1677.35	1383.28	1548.05	1561.4	1633.63	1542.41	1419.54	1301.22	1515.12	1574.51	1452.68	1634.45	1489.98	1775.19	1624.67	1641.77	1575.09	1615.04	1635.36	1866.56	1681.62	1645.65	1677.41	1671.13	1764.67	1700.54	1585.61	-0.0602126	0.436116	0.925704	1585.61	0.138793	0.0600924	0.753273	1585.61	0.152661	0.0385275	0.506161	1585.61	0.199006	0.00352418	0.1677
ENSMUSG00000037405	Ogdhl	oxoglutarate dehydrogenase-like [Source:MGI Symbol;Acc:MGI:3616088]	3137.21	3268.12	3079.79	2892.36	3360.38	3077.98	2968.08	3692.72	3542.53	3372.36	3363.29	3931.24	3904.51	3764.01	3299.44	3689.19	3610.63	3615.73	4636.78	4412.35	3471.46	3581.82	3812.35	3509.56	4215.2	4683.18	3697.74	3613.75	3760.6	3838.51	3711.65	3640.26	0.22535	0.0329563	0.719552	3640.26	0.337382	0.000841329	0.149232	3640.26	0.248266	0.0140375	0.343449	3640.26	0.112032	0.227321	0.743539
ENSMUSG00000037447	Tagln2	transgelin 2 [Source:MGI Symbol;Acc:MGI:1312985]	867.709	1058.31	764.336	654.184	753.395	757.367	1010.86	521.575	422.964	420.386	392.424	488.482	477.661	597.068	351.885	582.842	344.536	387.899	150.26	274.534	330.615	169.532	124.36	352.174	119.524	144.674	435.894	687.976	171.862	1066.65	526.833	486.316	-0.741455	0.0572593	0.77461	486.316	-2.21038	3.72575e-09	3.60876e-05	486.316	-0.542317	0.145693	0.793537	486.316	-1.46892	2.11834e-05	0.0134171
ENSMUSG00000037514	Dnajc15	DnaJ heat shock protein family (Hsp40) member C15 [Source:MGI Symbol;Acc:MGI:1913398]	2395.95	2526.41	2401.88	2349.97	2470.96	2447.29	2497.32	2175	2437.31	2516.13	2427.57	2441.55	3145.98	2474.05	2896.5	2365.13	2317.92	2289.59	2566.39	2463.29	2028.2	2200.31	2187.42	2085.02	2077.72	2476.48	2114.48	1996.38	2207.82	2036.98	2206.41	2360.07	0.137082	0.135606	0.844618	2360.07	-0.164048	0.0626278	0.763996	2360.07	-0.226077	0.010319	0.300462	2360.07	-0.301129	0.000201843	0.0515552
ENSMUSG00000037594	Dmxl2	Dmx-like 2 [Source:MGI Symbol;Acc:MGI:2444630]	4377.56	4023.87	3973.2	3574.21	4213.93	4018.63	3559.77	3876.94	4775.77	4308.96	4199.5	4575.63	3542.15	4771.18	5034.03	4719.01	4543.4	4743.01	6406.65	6073.21	4681.59	4596.61	4707.57	4561.21	5098.68	4805.73	4575.59	4825.84	4634.23	4873.05	4686.24	4558.04	0.200097	0.0937208	0.823957	4558.04	0.274374	0.0162502	0.516064	4558.04	0.263535	0.0209788	0.400133	4558.04	0.0742773	0.478757	0.875056
ENSMUSG00000037686	1190007I07Rik	RIKEN cDNA 1190007I07 gene [Source:MGI Symbol;Acc:MGI:3698433]	127.802	142.98	114.482	121.76	112.112	153.63	120.916	125.845	205.81	187.01	115.56	153.3	188.117	115.259	153.174	113.353	138.655	116.23	63.8272	75.8042	84.0666	113.022	130.125	134.046	143.428	93.6125	142.121	120.083	107.037	80.8608	107.653	126.582	0.141983	0.563564	0.95252	126.582	-0.0686393	0.771751	0.999856	126.582	-0.203669	0.390525	0.966154	126.582	-0.210623	0.33351	0.814832
ENSMUSG00000037805	Vsig8	V-set and immunoglobulin domain containing 8 [Source:MGI Symbol;Acc:MGI:3642995]	99.5511	114.895	96.5241	125.081	111.365	138.357	93.5083	72.0197	122.352	117.461	66.6077	53.6984	28.6077	91.8051	97.9759	91.6469	67.2266	65.8168	31.9136	47.8044	49.451	39.6778	46.1204	65.8042	54.7816	24.6797	56.3283	68.7976	27.8898	87.9956	65.735	74.4354	-0.564238	0.127245	0.838026	74.4354	-1.31373	0.000255514	0.0798357	74.4354	-0.908452	0.0107108	0.304613	74.4354	-0.749487	0.0253578	0.358286
ENSMUSG00000037820	Fbll1	fibrillarin-like 1 [Source:MGI Symbol;Acc:MGI:3034689]	700.894	703.412	691.382	679.643	699.581	703.462	711.792	683.05	733.3	765.04	674.905	781.225	1146.91	753.204	770.008	818.391	796.915	704.38	639.602	598.238	619.55	700.974	723.102	566.647	794.832	747.198	650.808	660.457	679.909	604.078	762.145	718.961	0.307828	0.0185857	0.689405	718.961	0.00492238	0.968763	0.999856	718.961	-0.0693221	0.581554	0.996058	718.961	-0.302905	0.00862121	0.237057
ENSMUSG00000037872	Ncor2	nuclear receptor co-repressor 2 [Source:MGI Symbol;Acc:MGI:1337080]	2699.99	2797.05	2367.08	2520.44	2732.55	2706.94	2394.94	2681.41	2841.64	2950.43	2811.17	2737.75	2851.23	2809.1	2682.61	2763.07	2847.33	2737.7	5136.76	4184.94	3206.54	3084.05	3023.36	3034.31	2940.28	3922.37	2772.22	2719.38	3021.15	3259.4	3006.66	2978.14	0.0885408	0.560512	0.95252	2978.14	0.293805	0.0433401	0.682948	2978.14	0.178663	0.219309	0.87714	2978.14	0.205264	0.12449	0.625787
ENSMUSG00000037885	Odc1	ornithine decarboxylase, structural 1 [Source:MGI Symbol;Acc:MGI:97402]	1627.8	1905.98	1604.99	1188.82	1763.9	1864.22	1167.24	1852.8	1788.28	2009.2	1767.11	1919.29	813.151	1247.75	1773.23	1280.65	2990.18	1998.31	1848.33	1816.57	1692.64	1168.69	1906.58	2310.46	2085.69	1208.45	2760.09	1891.31	2284.7	1793.21	2272.15	1836.77	-0.323041	0.200408	0.870214	1836.77	0.119016	0.621556	0.999856	1836.77	0.461358	0.055558	0.574316	1836.77	0.442057	0.0461832	0.444252
ENSMUSG00000038011	Mea1	male enhanced antigen 1 [Source:MGI Symbol;Acc:MGI:96957]	2026	2444.71	1998.95	2068.82	1929.08	2473.35	2243.39	1990.78	2199.9	2443.49	2093.73	2335.02	3693.86	2347.4	2086.47	2187.47	2030.8	2239.17	1808.44	1628.08	1533.69	1815.56	1944.47	1901.01	1360.58	2108.84	2036.48	1883.8	1937.21	1882.39	2202.6	2092.52	0.219796	0.194602	0.870214	2092.52	-0.278387	0.0862651	0.83892	2092.52	-0.155484	0.337807	0.944321	2092.52	-0.498183	0.000833471	0.0955203
ENSMUSG00000038147	Lss	lanosterol synthase [Source:MGI Symbol;Acc:MGI:1336155]	392.823	321.705	530.882	398.488	469.377	345.891	462.705	444.248	300.612	282.833	444.586	381.952	452.521	439.592	478.84	454.215	487.393	504.129	743.321	584.58	594.118	538.656	435.673	587.364	482.078	591.461	499.155	647.948	622.622	753.908	544.934	486.18	0.097332	0.602239	0.958261	486.18	0.305388	0.0869937	0.84052	486.18	0.524444	0.00323103	0.167684	486.18	0.208056	0.2048	0.723528
ENSMUSG00000038150	Vps29	VPS29 retromer complex component [Source:MGI Symbol;Acc:MGI:1928344]	2490.12	2631.09	2548.91	2436.31	2519.54	2571.27	2706.1	2409.25	2242.03	2335.31	2537.51	2679.72	3485.8	2916.32	3052.43	2760.66	2316.52	2538.85	2796.43	2429.83	2135.58	2390.29	2468.26	2336.05	1614.56	2643.28	2332.86	2205.28	2440.74	2289.07	2365.51	2487.45	0.232531	0.0517133	0.766789	2487.45	-0.182033	0.112011	0.898201	2487.45	-0.159342	0.164096	0.819058	2487.45	-0.414564	8.15935e-05	0.0334577
ENSMUSG00000038172	Cmc4	C-x(9)-C motif containing 4 [Source:MGI Symbol;Acc:MGI:5637812]	78.0266	82.9796	87.5451	78.5907	72.4993	102.42	80.6106	97.7952	105.336	112.824	89.8803	92.6731	192.452	83.7638	84.1765	63.5097	81.2321	77.0197	74.4651	59.4141	54.3961	70.9391	87.2993	53.6183	85.6586	74.89	83.1926	57.5398	60.3023	47.5652	49.5394	81.3978	0.31942	0.239847	0.878527	81.3978	-0.185074	0.483005	0.999856	81.3978	-0.505329	0.0576861	0.583222	81.3978	-0.504494	0.0369939	0.406183
ENSMUSG00000038242	Ptk2b	PTK2 protein tyrosine kinase 2 beta [Source:MGI Symbol;Acc:MGI:104908]	98.2058	144.257	98.7688	55.3455	100.154	114.099	90.2839	158.443	181.502	148.371	141.24	259.831	128.301	126.651	146.274	128.627	256.301	250.664	167.546	143.413	212.639	153.902	146.597	205.943	199.206	154.035	207.115	225.156	176.384	367.441	202.921	169.226	0.382082	0.160669	0.858629	169.226	0.759365	0.0034569	0.266801	169.226	1.21305	2.66706e-06	0.0017816	169.226	0.377283	0.111533	0.605388
ENSMUSG00000038268	Rps10-ps2	ribosomal protein S10, pseudogene 2 [Source:MGI Symbol;Acc:MGI:3645627]	544.841	721.284	560.064	509.179	541.876	751.977	540.091	503.38	870.237	763.495	525.639	834.924	1599.43	699.595	680.311	704.234	675.067	758.994	531.893	380.387	408.324	550.679	583.094	553.243	662.36	464.659	581.481	532.868	487.695	470.895	640.202	636.368	0.591932	0.0294894	0.708748	636.368	-0.119007	0.648011	0.999856	636.368	-0.171398	0.510905	0.993119	636.368	-0.71094	0.00295193	0.156257
ENSMUSG00000038290	Atp6v0a1	ATPase, H+ transporting, lysosomal V0 subunit A1 [Source:MGI Symbol;Acc:MGI:103286]	8371.71	7225.61	7972.22	7116.33	8310.51	6688.73	7862.76	7913.08	7230.09	7447.94	8228.86	8063.42	7705.87	7918.02	8576.34	8033.58	9640.01	8350.34	12508.8	11376.8	9461.38	9219.67	9336.09	9205.28	9342.76	11226.7	7965.69	8555.92	9762.19	10609.4	9106.68	8749.77	0.0803522	0.496619	0.939749	8749.77	0.343023	0.00239991	0.222445	8749.77	0.271582	0.0162478	0.363653	8749.77	0.262671	0.0113996	0.261326
ENSMUSG00000038357	Uxt	ubiquitously expressed prefoldin like chaperone [Source:MGI Symbol;Acc:MGI:1277988]	131.838	118.725	125.706	117.333	121.081	123.083	126.559	107.651	143.419	165.372	114.758	157.631	292.145	134.692	146.274	130.235	131.652	158.24	106.379	101.755	87.5989	80.5579	112.007	97.4877	109.563	105.527	129.988	108.825	124.374	111.778	112.416	127.566	0.509746	0.0274337	0.700046	127.566	-0.286152	0.204725	0.985143	127.566	-0.070085	0.754605	0.99702	127.566	-0.795897	0.000112271	0.0404352
ENSMUSG00000038379	Cplane1	ciliogenesis and planar polarity effector 1 [Source:MGI Symbol;Acc:MGI:1920942]	246.187	242.556	280.593	205.885	275.049	240.776	230.546	267.61	254.427	253.468	238.343	235.58	280.008	212.425	258.049	180.078	322.127	341.687	413.547	385.85	285.403	269.328	304.724	271.747	305.781	356.579	272.976	286.448	330.909	312.741	310.574	280.078	-0.104923	0.479796	0.933976	280.078	0.280676	0.0464528	0.70179	280.078	0.283092	0.0444625	0.530048	280.078	0.385599	0.00320576	0.160445
ENSMUSG00000038473	Psmc6	proteasome (prosome, macropain) 26S subunit, ATPase, 6 [Source:MGI Symbol;Acc:MGI:1914339]	3225.99	3454.5	3203.25	3182.37	3308.81	3434.66	3338.89	2836.06	3525.51	3625.83	3135.38	3776.21	4428.12	3705.04	3957.67	3558.96	3401.94	3758.56	2918.76	2874.41	2579.22	2896.48	3188.07	3120.83	3388.49	3070.49	3357.17	3068.37	3036.98	2657.7	3355.34	3302.19	0.219127	0.05927	0.78144	3302.19	-0.101139	0.363287	0.999856	3302.19	-0.118441	0.287027	0.922187	3302.19	-0.320266	0.00172612	0.128179
ENSMUSG00000038510	Fh1	fumarate hydratase 1 [Source:MGI Symbol;Acc:MGI:95530]	3180.25	2951.52	3119.07	2797.16	3309.56	2813.85	2964.86	3453.92	2924.29	2820.6	3197.17	3579.61	6976.8	3618.59	3531.27	3474.54	3232.48	3181.61	3628.84	3509.53	3037	2896.48	3226.78	2775.96	2399.44	3904.49	2936	2890.75	2997.78	3299.83	2884.72	3259.24	0.53865	0.00306435	0.500816	3259.24	0.00553931	0.974617	0.999856	3259.24	-0.0133272	0.938978	0.998198	3259.24	-0.53311	0.00085146	0.0958565
ENSMUSG00000038520	Icmt	isoprenylcysteine carboxyl methyltransferase [Source:MGI Symbol;Acc:MGI:1888594]	1427.35	1456.61	1438.88	1554.1	1484.37	1546.18	1531.6	1395.67	1520.89	1630.54	1459.75	1313.01	1262.21	1394.5	1466.88	1291.1	1607.84	1463.37	1362.98	1303.01	1488.47	1679.69	1565.62	1653.64	1669.35	1397.38	1501.8	1606.11	1495.5	1707.59	1723.4	1505.65	-0.169323	0.0514736	0.766657	1505.65	0.0660964	0.425676	0.999856	1505.65	0.0786726	0.342805	0.945843	1505.65	0.235419	0.00215943	0.139071
ENSMUSG00000038541	Tha1	threonine aldolase 1 [Source:MGI Symbol;Acc:MGI:1919026]	75.336	81.703	84.178	66.4146	68.7622	92.5371	77.3862	81.8751	111.008	105.096	71.4227	94.4053	82.3554	75.0523	60.7174	86.8234	84.0332	71.4183	59.838	64.8774	61.4605	100.998	109.536	91.3948	125.5	83.4003	67.5939	71.2993	78.393	72.5369	85.7413	81.361	-0.0413578	0.821932	0.979434	81.361	0.36682	0.0342734	0.642113	81.361	-0.0751252	0.671511	0.99702	81.361	0.408177	0.0114244	0.261326
ENSMUSG00000038630	Gcnt2	glucosaminyl (N-acetyl) transferase 2, I-branching enzyme [Source:MGI Symbol;Acc:MGI:1100870]	205.829	205.534	130.195	136.15	138.272	143.747	200.72	181.187	148.281	162.281	144.45	226.053	201.988	209.074	175.253	192.941	205.881	196.05	198.13	165.95	186.501	176.746	162.245	215.692	268.928	174.46	207.981	237.664	185.43	363.873	299.142	196.791	0.278649	0.206166	0.873454	196.791	0.309164	0.143193	0.948675	196.791	0.681358	0.00117456	0.0980755	196.791	0.0305149	0.874695	0.983947
ENSMUSG00000038642	Rere	arginine glutamic acid dipeptide (RE) repeats [Source:MGI Symbol;Acc:MGI:2683486]	2753.8	2959.18	2697.06	2617.84	2877.55	2944.12	2667.41	2622.28	3100.12	3302.81	2849.69	2676.26	2067.55	2868.07	2674.33	2799.25	2915.95	2926.75	3537.09	3209.73	3151.44	3136.95	3064.54	2997.75	2992.07	2914.75	2933.4	3200.96	3064.11	3513.88	3435.37	2954.58	-0.120624	0.238638	0.878527	2954.58	0.0944394	0.334301	0.999856	2954.58	0.190363	0.0515014	0.557064	2954.58	0.215063	0.0169422	0.301837
ENSMUSG00000038650	4932438A13Rik	RIKEN cDNA 4932438A13 gene [Source:MGI Symbol;Acc:MGI:2444631]	691.477	598.73	758.724	524.676	692.107	681.9	557.826	690.631	784.347	646.034	722.252	835.79	656.243	764.596	934.221	660.019	964.981	981.651	1327.07	1135.01	791.215	765.901	888.641	818.897	1162.37	833.152	788.596	911.881	905.289	891.847	911.716	819.607	0.22461	0.179115	0.86045	819.607	0.473554	0.00303221	0.243567	819.607	0.45342	0.00453314	0.195294	819.607	0.248944	0.0895679	0.565051
ENSMUSG00000038664	Git2	GIT ArfGAP 2 [Source:MGI Symbol;Acc:MGI:1347053]	441.254	432.77	509.557	402.915	494.789	442.921	442.552	525.365	460.237	445.114	489.527	406.203	425.647	458.355	441.581	450.195	525.208	518.133	613.007	570.921	576.457	545.87	558.386	566.647	518.932	548.91	507.821	502.848	551.766	640.941	567.798	501.979	-0.0515492	0.60201	0.958261	501.979	0.250379	0.00771448	0.401734	501.979	0.26638	0.00453895	0.195294	501.979	0.301928	0.000534187	0.0816086
ENSMUSG00000038670	Kif1b	kinesin family member 1B [Source:MGI Symbol;Acc:MGI:108426]	19993.6	19288.3	18725.7	18612.7	20345.4	20016.8	17773.8	18019.3	21923.6	22122.8	19065.9	17825.3	13932.8	18764.4	19635.2	18409	22159.6	20656.7	21824.9	20643.3	21415.8	21282.9	22384.9	21890.9	27504.4	17469.8	20722.7	22550.6	22019.4	21764.6	24886.9	20511.5	-0.131984	0.279335	0.884281	20511.5	0.189986	0.103359	0.882054	20511.5	0.208306	0.0741187	0.638682	20511.5	0.32197	0.00266188	0.150207
ENSMUSG00000038679	Anapc10	anaphase promoting complex subunit 10 [Source:MGI Symbol;Acc:MGI:1916249]	279.819	300.003	269.37	276.728	254.869	307.259	307.127	293.386	268.201	282.833	302.543	325.655	523.607	312.941	376.724	305.49	254.901	296.876	339.082	287.509	270.567	306.601	255.309	258.342	251.996	337.005	308.506	277.692	287.19	246.15	229.596	295.281	0.388939	0.0142787	0.675355	295.281	-0.0382744	0.803031	0.999856	295.281	-0.0999147	0.515312	0.993322	295.281	-0.427213	0.0023451	0.143583
ENSMUSG00000038936	Hebp2	heme binding protein 2 [Source:MGI Symbol;Acc:MGI:1860084]	2227.79	2613.22	1983.23	2355.51	2352.12	2411.36	2376.4	1950.6	2351.42	2568.68	2247.01	2493.51	2934.45	2348.74	2199.63	2506.62	2418.76	2085.13	2094.33	2004.37	1770.34	2086.09	2142.95	2231.25	2271.94	2334.36	1935.09	1902.57	1973.39	1856.23	2300.73	2240.27	0.0701507	0.540782	0.947235	2240.27	-0.104542	0.341168	0.999856	2240.27	-0.255193	0.0202408	0.395667	2240.27	-0.174692	0.083677	0.550062
ENSMUSG00000038970	Nit2	nitrilase family, member 2 [Source:MGI Symbol;Acc:MGI:1261838]	226.008	264.258	260.391	245.734	270.564	266.83	253.923	243.351	263.34	242.649	231.923	280.618	433.45	261.343	264.949	258.862	266.105	263.267	223.395	205.559	179.436	186.365	235.543	185.227	147.412	245.946	241.778	246.42	216.335	224.745	216.259	242.866	0.209001	0.229329	0.878153	242.866	-0.393504	0.0197258	0.552028	242.866	-0.204467	0.22336	0.88125	242.866	-0.602505	0.000104747	0.0391098
ENSMUSG00000038987	1700017B05Rik	RIKEN cDNA 1700017B05 gene [Source:MGI Symbol;Acc:MGI:1921461]	223.317	174.895	209.884	200.351	218.993	195.855	187.017	269.126	307.905	207.102	252.788	215.66	150.84	218.456	206.991	179.274	280.111	219.856	319.136	309.363	300.944	238.067	234.72	240.064	294.825	274.029	231.379	226.407	247.993	234.258	255.319	238.719	-0.0893656	0.547809	0.948919	238.719	0.354013	0.0118718	0.460591	238.719	0.253597	0.0721259	0.632514	238.719	0.443379	0.000695872	0.0925557
ENSMUSG00000039016	Fnip2	folliculin interacting protein 2 [Source:MGI Symbol;Acc:MGI:2683054]	157.398	126.384	164.989	137.257	153.968	162.614	124.946	150.862	179.881	170.009	152.475	156.765	98.8265	126.651	146.274	150.333	180.671	163.842	187.492	164.584	159.656	146.688	186.952	186.445	267.932	119.994	181.984	175.121	200.505	183.126	217.211	164.752	-0.177186	0.356327	0.903766	164.752	0.303297	0.0952542	0.86836	164.752	0.383274	0.0345654	0.485217	164.752	0.480482	0.004533	0.184116
ENSMUSG00000039126	Prmt1	protein arginine N-methyltransferase 1 [Source:MGI Symbol;Acc:MGI:107846]	2164.56	2137.04	2031.5	1876.21	1997.09	2201.13	2020.1	2106.01	2402.47	2309.03	2160.34	2412.1	3329.76	2376.21	2301.74	2410.15	2315.12	2341.4	2112.95	1843.89	1954.73	1988.7	2156.13	1807.18	2127.52	2192.24	2170.81	2224.04	2094.75	1962.06	2231.18	2199.1	0.330097	0.00308561	0.500816	2199.1	-0.0120044	0.910629	0.999856	2199.1	0.0439686	0.680837	0.99702	2199.1	-0.342102	0.000492479	0.0791976
ENSMUSG00000039218	Herc2	HECT and RLD domain containing E3 ubiquitin protein ligase 2 [Source:MGI Symbol;Acc:MGI:103234]	2673.08	2207.26	2748.69	2100.92	2724.33	2239.76	2295.79	2549.5	2286.6	2007.65	2633.01	2460.6	1923.65	2634.2	2966.88	2599.88	2609.23	2708.29	5510.41	4024.45	3472.87	3045.57	3115.6	3169.57	2608.6	3080.7	2591.1	3237.24	3367.13	3639.92	2816.13	2830.41	0.0643532	0.738125	0.971812	2830.41	0.311797	0.0901766	0.850462	2830.41	0.371081	0.0437086	0.527873	2830.41	0.247444	0.143311	0.656091
ENSMUSG00000039318	Tle5	TLE family member 5, transcriptional modulator [Source:MGI Symbol;Acc:MGI:95806]	10424.6	11043.9	10667	10771.3	10564.7	11188	11674	10514.9	10146.3	10811	11461.3	10420.1	14296.9	10928.8	10257.1	10668.8	9310.88	9095.33	10269.5	10299.8	9539.8	9811.23	9924.94	11105.1	8353.7	10285.5	9951.91	9570.37	10353.9	8480.87	9160.03	10323.1	0.0505131	0.617519	0.960307	10323.1	-0.17116	0.0769305	0.809006	10323.1	-0.229343	0.0177925	0.376865	10323.1	-0.221673	0.012667	0.267433
ENSMUSG00000039328	Furin	furin (paired basic amino acid cleaving enzyme) [Source:MGI Symbol;Acc:MGI:97513]	339.012	329.365	371.505	333.18	357.265	346.79	360.33	374.503	346.798	346.2	346.681	321.324	236.663	331.034	296.688	360.96	315.125	340.287	429.504	413.85	423.865	426.837	371.434	432.602	361.559	366.791	401.231	454.064	396.488	487.543	376.309	366.855	-0.208552	0.108553	0.832718	366.855	0.139909	0.257088	0.999856	366.855	0.250163	0.0420742	0.517828	366.855	0.348461	0.00244996	0.147062
ENSMUSG00000039458	Cgnl1	cingulin-like 1 [Source:MGI Symbol;Acc:MGI:1915428]	5183.38	5591.55	4641.01	4858.23	5411.29	5081.46	5036.55	4608.51	5727.03	5831.31	5257.19	5256.38	3489.27	4806.03	5040.93	4859.7	5529.39	5158.92	6229.8	5777.51	5571.71	5542.86	5535.27	5679.88	6851.69	5032.95	5084.28	5620.14	5506.36	6736.42	6183.85	5397.9	-0.186696	0.130831	0.839791	5397.9	0.146115	0.216004	0.988077	5397.9	0.170376	0.149082	0.797046	5397.9	0.332811	0.00217946	0.139071
ENSMUSG00000039474	Macf1	microtubule-actin crosslinking factor 1 [Source:MGI Symbol;Acc:MGI:108559]	1139.46	937.031	1207.67	1047.14	1281.82	952.324	1052.77	1176.58	1359.64	1016.96	1039.24	964.839	1320.29	1023.26	1215.73	908.43	1110.64	1400.36	2172.78	2135.49	1478.58	1488.52	1290.55	1558.59	1544.84	1743.75	1297.28	1403.47	1482.68	1763.48	1378.53	1318.77	0.0266443	0.888704	0.986245	1318.77	0.476911	0.00872691	0.413823	1318.77	0.418607	0.0213513	0.402744	1318.77	0.450266	0.00706683	0.220754
ENSMUSG00000039477	Mvp	major vault protein [Source:MGI Symbol;Acc:MGI:1925638]	287.891	315.322	290.695	232.451	294.482	290.189	278.107	419.231	379.209	336.927	331.434	314.396	518.406	324.333	253.909	343.274	347.337	417.307	336.423	301.851	317.193	313.815	365.669	231.533	417.336	338.707	422.895	454.064	413.071	511.325	521.117	353.688	0.327975	0.0852766	0.823492	353.688	0.216047	0.237336	0.99812	353.688	0.6906	0.000145727	0.029437	353.688	-0.111928	0.504101	0.884912
ENSMUSG00000039509	Mpc2	mitochondrial pyruvate carrier 2 [Source:MGI Symbol;Acc:MGI:1917706]	2940.79	3256.63	2709.41	3047.32	2790.1	3576.61	2916.49	2665.49	3682.7	4254.86	2767.83	3395.13	5950.4	3486.58	3441.58	3068.56	3172.25	3216.62	2373.57	2125.25	1906.69	2359.02	2835.58	2450.6	2961.2	2533.5	3021.8	2415.42	2439.98	2032.22	3052.39	3008.78	0.365723	0.0852108	0.823492	3008.78	-0.235491	0.246796	0.999856	3008.78	-0.255088	0.209642	0.871544	3008.78	-0.601214	0.00128479	0.117793
ENSMUSG00000039599	Ankrd10	ankyrin repeat domain 10 [Source:MGI Symbol;Acc:MGI:1921840]	117.04	112.342	139.174	110.691	135.282	116.794	120.916	141.765	127.213	105.096	111.548	122.987	108.362	114.589	85.5564	87.6273	155.461	154.039	117.017	120.877	120.802	156.306	144.95	125.515	167.333	108.931	124.789	167.616	134.926	122.48	140.997	127.584	-0.317285	0.0562304	0.77397	127.584	0.17297	0.267498	0.999856	127.584	0.145769	0.350078	0.947429	127.584	0.490255	0.000915049	0.0988141
ENSMUSG00000039662	Rpl17-ps9	ribosomal protein L17, pseudogene 9 [Source:MGI Symbol;Acc:MGI:3641818]	10.7623	11.4895	21.3251	11.0691	18.6854	16.1715	10.4794	19.7107	13.7747	24.7286	12.84	18.1882	42.4781	26.1343	27.5988	20.9019	14.0055	14.0036	19.946	10.2438	15.5417	10.8212	13.1773	18.279	19.9206	15.3184	9.53248	6.25433	14.3218	5.94565	18.1009	16.4069	0.9497	0.00875933	0.635618	16.4069	0.0332419	0.928033	0.999856	16.4069	-0.437349	0.250799	0.906621	16.4069	-0.916459	0.00431778	0.184116
ENSMUSG00000039717	Txnl4a	thioredoxin-like 4A [Source:MGI Symbol;Acc:MGI:1351613]	648.428	834.902	662.2	703.995	683.138	851.701	733.557	683.05	835.395	873.228	723.055	875.631	1252.67	836.968	768.628	758.097	774.506	781.4	586.412	575.702	508.639	676.927	670.393	648.293	744.034	654.437	689.805	534.119	621.114	536.297	734.517	730.714	0.259126	0.129073	0.839791	730.714	-0.155104	0.343859	0.999856	730.714	-0.276983	0.0912228	0.69057	730.714	-0.41423	0.00591918	0.207092
ENSMUSG00000039771	Rnh1	ribonuclease/angiogenin inhibitor 1 [Source:MGI Symbol;Acc:MGI:1195456]	885.198	970.223	876.573	878.887	960.429	926.27	923.798	1114.41	952.074	938.141	1017.57	1183.96	1992.13	1144.55	1094.29	1061.18	973.385	1106.28	942.781	835.212	868.924	965.493	1036.89	820.116	882.482	1059.52	1052.91	1102.01	968.606	912.062	1026.99	1014.6	0.498548	0.00194748	0.500816	1014.6	0.0253108	0.869782	0.999856	1014.6	0.111913	0.468241	0.986438	1014.6	-0.473237	0.000828096	0.0955203
ENSMUSG00000039801	Rpl3	ribosomal protein L3 [Source:MGI Symbol;Acc:MGI:1351605]	8623.28	7614.97	8445.86	6962.47	8190.18	7717.42	7843.41	7770.55	7401.06	7593.22	7786.68	8106.73	12005.7	8265.81	9487.1	8964.52	8574.19	8970.7	8116.69	7542.86	7373.14	7745.58	7674.1	7350.58	7047.91	8273.65	7298.41	7620.27	7721.71	7845.87	7135.58	8036.42	0.290025	0.00311855	0.500816	8036.42	-0.0554207	0.555079	0.999856	8036.42	-0.0734711	0.433985	0.975715	8036.42	-0.345446	6.19564e-05	0.0284504
ENSMUSG00000039852	Zbtb46	zinc finger and BTB domain containing 46 [Source:MGI Symbol;Acc:MGI:1919397]	71.3001	109.788	87.5451	95.1943	97.9115	103.318	99.9572	103.86	89.9406	115.915	105.128	112.593	77.154	95.8257	77.2767	89.2352	109.243	91.0233	99.73	103.804	95.3697	88.9744	82.3579	92.6133	102.591	103.825	97.9246	132.592	109.298	139.128	100.984	99.1969	-0.226573	0.131172	0.839791	99.1969	-0.0918429	0.521862	0.999856	99.1969	0.193992	0.16692	0.82363	99.1969	0.13473	0.324622	0.808276
ENSMUSG00000039899	Hunk	hormonally upregulated Neu-associated kinase [Source:MGI Symbol;Acc:MGI:1347352]	513.899	505.537	378.24	409.557	424.532	491.435	418.369	421.505	441.6	542.483	409.276	329.119	338.958	432.891	358.785	413.215	320.727	340.287	332.433	259.51	308.715	383.552	372.257	432.602	336.658	382.109	423.762	436.552	374.628	300.85	492.536	398.246	-0.201092	0.200986	0.870214	398.246	-0.222227	0.140171	0.944487	398.246	-0.131243	0.382755	0.962872	398.246	-0.0211343	0.879659	0.983979
ENSMUSG00000040007	Cabp7	calcium binding protein 7 [Source:MGI Symbol;Acc:MGI:2183437]	7267.23	8890.3	7205.63	7518.14	7397.92	8596.97	8389.95	7430.92	8592.98	10152.6	7485.74	8967.64	7512.55	7066.98	7991.24	8354.34	9603.6	8567.39	6872.06	8856.11	7751.79	8479.02	8503.45	10821.1	11927.5	8105.14	10150.4	11455.4	9170.48	11742.6	10089.8	8794.3	-0.0722875	0.609582	0.960244	8794.3	0.235105	0.0823311	0.825526	8794.3	0.372253	0.00593892	0.226029	8794.3	0.307392	0.0134346	0.269986
ENSMUSG00000040111	Myo18a	myosin XVIIIA [Source:MGI Symbol;Acc:MGI:2667185]	3984.74	3408.55	3648.83	2994.19	3867.13	3254.97	3256.67	3457.71	3773.46	3423.36	3526.2	3522.44	2842.56	3606.53	3368.44	3560.56	3857.12	3631.13	5669.98	4760.64	4033.08	4136.11	4203.54	4358.92	4521.98	4324.9	3696	4127.85	4213.63	4653.06	4278.49	3878.78	-0.0488002	0.687537	0.966858	3878.78	0.316651	0.00630749	0.359379	3878.78	0.277344	0.0167476	0.368012	3878.78	0.365451	0.000606866	0.0865889
ENSMUSG00000040152	Tep1	telomerase associated protein 1 [Source:MGI Symbol;Acc:MGI:109573]	152.017	117.448	129.073	92.9805	115.102	107.81	127.365	122.813	144.229	109.733	122.783	149.836	150.84	146.754	160.073	160.784	137.254	182.047	210.098	183.706	125.04	134.664	137.538	185.227	159.365	154.035	132.588	156.358	168.847	137.939	156.24	144.821	0.40141	0.0147516	0.675355	144.821	0.39671	0.0123141	0.462197	144.821	0.366134	0.0209042	0.399759	144.821	-0.00470067	0.973875	0.996088
ENSMUSG00000040327	Cdk5rap1	CDK5 regulatory subunit associated protein 1 [Source:MGI Symbol;Acc:MGI:1914221]	98.2058	100.852	170.601	105.157	105.386	139.255	145.905	152.379	128.024	111.279	114.758	129.049	186.383	200.363	137.994	148.725	133.053	144.237	101.06	122.926	127.16	121.438	140.008	103.581	77.6903	143.823	90.9919	87.5606	98.7451	110.589	120.991	125.043	0.380398	0.0623871	0.789874	125.043	-0.142579	0.47294	0.999856	125.043	-0.352963	0.0774148	0.651157	125.043	-0.522977	0.00399322	0.176741
ENSMUSG00000040356	Stat3	signal transducer and activator of transcription 3 [Source:MGI Symbol;Acc:MGI:103038]	3573.08	3425.14	3095.5	3077.21	3597.31	2835.41	3487.22	3057.43	2966.42	3125.07	3296.68	3313.71	3158.11	3286.22	3391.9	3384.51	3774.49	3537.31	4941.29	4824.83	3799.25	3804.26	3507.62	4109.11	4378.55	4302.77	3596.34	4067.81	4164.63	5538.96	4530.95	3712.94	-0.000931554	0.994276	0.999071	3712.94	0.281771	0.023181	0.581686	3712.94	0.404969	0.00109772	0.0928601	3712.94	0.282703	0.0132049	0.269847
ENSMUSG00000040407	Stip1	stress-induced phosphoprotein 1 [Source:MGI Symbol;Acc:MGI:109130]	11578.9	12575.9	9930.76	11111.2	12068.5	11278.8	11415.3	11777.9	11928.9	13157.2	11709.3	11895.9	17689.9	12813.2	10560.7	11761.4	11114.8	10649.7	11191	11359.7	10877.8	11148.3	10844.9	10554.3	9835.79	13942.3	9925.04	9923.11	10683.3	9939.93	10541.4	11503.8	0.188824	0.136738	0.844618	11503.8	-0.0406409	0.737733	0.999856	11503.8	-0.183609	0.130365	0.770596	11503.8	-0.229465	0.0395725	0.418697
ENSMUSG00000040424	Rab11b	RAB11B, member RAS oncogene family [Source:MGI Symbol;Acc:MGI:99425]	4838.99	4891.97	4415.42	4730.94	4570.45	4979.94	4975.29	4717.67	4933.77	5582.48	4778.1	4724.6	5081.76	4749.74	4197.78	4704.54	4729.67	4248.69	4038.4	4024.45	4175.07	4852.71	4701.81	4725.72	4660.42	4640.63	4624.99	4560.65	4679.46	4567.44	4878.68	4686.12	-0.0467927	0.502244	0.941385	4686.12	-0.0379202	0.569839	0.999856	4686.12	-0.0542256	0.416397	0.972314	4686.12	0.0088725	0.885177	0.984972
ENSMUSG00000040483	Map3k9	mitogen-activated protein kinase kinase kinase 9 [Source:MGI Symbol;Acc:MGI:2449952]	184.304	117.448	223.352	132.829	225.72	108.709	155.579	165.266	77.7865	72.6402	175.748	77.9493	96.2258	138.713	162.833	131.843	113.445	88.2226	570.456	454.825	294.586	183.961	133.42	236.408	134.464	240.84	114.39	130.09	212.566	329.389	121.943	178.412	-0.30528	0.522388	0.946454	178.412	0.184683	0.685148	0.999856	178.412	0.151792	0.738963	0.99702	178.412	0.489963	0.243036	0.757523
ENSMUSG00000040610	Dbn1	drebrin 1 [Source:MGI Symbol;Acc:MGI:1931838]	2307.16	1958.32	2076.39	2025.65	2214.59	1930.7	2127.31	1914.97	2370.87	2460.49	2121.82	2057.86	1888.97	1954.71	2201.01	2267.06	2016.8	1933.89	2664.79	2320.56	1937.07	2481.66	2297.78	2827.14	2758.01	2751.36	2221.07	2369.14	2452.8	2415.12	1999.68	2242.15	-0.00975565	0.931959	0.991707	2242.15	0.326783	0.00274908	0.23669	2242.15	0.131871	0.227292	0.884867	2242.15	0.336539	0.000800802	0.0955203
ENSMUSG00000040612	Pyurf	Pigy upstream reading frame [Source:MGI Symbol;Acc:MGI:1913709]	312.106	298.726	315.387	344.249	310.178	354.875	329.697	303.241	242.273	251.922	302.543	298.806	283.476	342.426	274.608	328	238.094	243.662	207.438	246.534	199.923	221.234	243.779	247.375	211.158	278.285	253.044	230.159	221.611	191.45	252.461	268.747	-0.102028	0.402113	0.917269	268.747	-0.459746	0.000104614	0.053331	268.747	-0.524615	9.88572e-06	0.00478765	268.747	-0.357718	0.00121074	0.113536
ENSMUSG00000040613	Timm8b	translocase of inner mitochondrial membrane 8B [Source:MGI Symbol;Acc:MGI:1353424]	2134.97	2620.88	2123.53	2256.99	2035.21	2868.65	2351.41	1856.59	2612.33	3191.53	2137.06	2595.71	3776.21	2605.39	3099.35	2283.13	2449.57	2881.94	2073.05	1373.35	1338.71	1750.63	2106.71	1857.14	1893.45	1994.8	2159.54	1771.22	1736.71	1583.92	2244.52	2263.86	0.282186	0.206547	0.87358	2263.86	-0.332248	0.120227	0.909371	2263.86	-0.348363	0.10327	0.713869	2263.86	-0.614434	0.00175855	0.128179
ENSMUSG00000040661	Lratd1	LRAT domain containing 1 [Source:MGI Symbol;Acc:MGI:2145011]	606.724	501.707	655.466	565.631	620.355	590.261	575.56	474.572	455.375	476.025	468.662	497.143	341.558	552.171	441.581	479.941	399.158	480.323	389.612	417.947	546.08	462.907	509.795	545.931	397.416	410.193	397.764	457.817	394.227	336.524	302	471.78	-0.389453	0.0115363	0.667128	471.78	-0.357131	0.0154729	0.506312	471.78	-0.657706	9.02423e-06	0.00460046	471.78	0.0323215	0.813416	0.972583
ENSMUSG00000040746	Slc9a7	solute carrier family 9 (sodium/hydrogen exchanger), member 7 [Source:MGI Symbol;Acc:MGI:2444530]	107.623	90.6392	136.93	99.622	146.493	68.2798	124.14	84.9075	64.0118	57.1848	96.3003	90.9409	96.2258	93.1453	121.435	102.098	71.4282	84.0215	355.039	389.948	169.546	110.617	72.4749	135.264	68.7261	208.501	75.3932	90.0623	116.082	171.235	77.1672	120.61	-0.133853	0.76443	0.973979	120.61	0.0754044	0.85975	0.999856	120.61	-0.0951992	0.823657	0.998198	120.61	0.209257	0.594663	0.914149
ENSMUSG00000040809	Sfrp1	secreted frizzled-related protein 1 [Source:MGI Symbol;Acc:MGI:892014]	388.787	285.96	493.844	398.488	411.826	404.288	407.084	346.453	233.36	239.558	307.358	278.885	228.861	257.992	256.669	290.215	218.486	243.662	303.179	279.997	294.586	229.65	221.543	143.794	237.055	203.395	240.912	322.723	212.566	280.634	235.312	284.993	-0.657342	0.000287574	0.177165	284.993	-0.974886	2.37874e-08	0.000115202	284.993	-0.663267	0.000131215	0.0279329	284.993	-0.317544	0.0521268	0.461662
ENSMUSG00000040964	Hspa8	heat shock protein 8 [Source:MGI Symbol;Acc:MGI:105384]	54481.4	59767	53730.2	50816.1	63004.2	51639.3	55757.6	61266.8	60116	60663.8	60035.2	65850.7	135188	63710.7	60173.7	63168.9	51879.3	56370	72858.7	74984	52571.3	53418.3	53811	49760.2	47292.5	83599.4	50038.6	50306	56212.3	54456.2	53473.1	60462.6	0.504174	0.0199651	0.689405	60462.6	0.0195842	0.924688	0.999856	60462.6	-0.102708	0.620069	0.99702	60462.6	-0.48459	0.0108822	0.259595
ENSMUSG00000041096	Polr2j	polymerase (RNA) II (DNA directed) polypeptide J [Source:MGI Symbol;Acc:MGI:109582]	508.518	469.792	487.11	477.078	473.114	521.083	493.337	577.674	534.782	576.485	485.514	556.905	1217.99	497.892	626.494	501.646	514.003	449.515	595.72	461.654	385.011	497.776	382.964	447.225	352.595	622.098	428.095	452.813	446.991	394.791	389.647	508.995	0.519923	0.0199919	0.689405	508.995	-0.106238	0.620582	0.999856	508.995	-0.23076	0.282614	0.920719	508.995	-0.626161	0.00146181	0.121996
ENSMUSG00000041268	Ryr2	ryanodine receptor 2, cardiac [Source:MGI Symbol;Acc:MGI:99685]	1450.22	1288.1	1343.48	1091.41	1399.16	1366.5	1096.3	1203.11	1865.26	1576.45	1418.02	1670.71	1355.83	1574.76	1528.98	1458.31	1570.02	1751.85	2465.33	2110.22	1693.34	1446.44	1639.74	1590.27	2272.94	1654.39	1604.92	1841.27	1720.12	1869.31	2011.11	1620.15	0.200661	0.216647	0.878153	1620.15	0.418957	0.00696336	0.384314	1620.15	0.490867	0.00156255	0.114225	1620.15	0.218296	0.125766	0.628599
ENSMUSG00000041515	Ehd4	EH-domain containing 4 [Source:MGI Symbol;Acc:MGI:1919619]	1060.08	1044.27	995.545	913.201	1009.76	908.301	1146.28	1020.41	1045.26	928.867	1037.64	1267.11	1172.05	1143.88	1080.49	1132.72	1232.49	1351.35	1478.66	1304.38	1072.38	1197.55	1202.42	1286.84	1427.31	1309.72	1153.43	1283.39	1256.55	1692.13	1432.83	1183.3	0.148893	0.232613	0.878153	1183.3	0.330635	0.00554965	0.3468	1183.3	0.415388	0.000488367	0.0587618	1183.3	0.181742	0.0971208	0.580646
ENSMUSG00000041710	Birc6	baculoviral IAP repeat-containing 6 [Source:MGI Symbol;Acc:MGI:1276108]	1031.83	939.584	857.493	854.535	961.924	1000.84	791.596	1034.05	1156.26	1196.25	958.991	1096.49	1041.15	1131.15	1062.56	1054.74	973.385	1142.69	1376.27	1535.21	1080.15	1031.62	1039.36	1100.39	1371.53	1202.5	1059.84	1162.05	1089.21	1069.03	1160.37	1086.58	0.224654	0.080796	0.819149	1086.58	0.324308	0.00840864	0.412744	1086.58	0.271288	0.0275365	0.44864	1086.58	0.0996539	0.377751	0.836876
ENSMUSG00000041720	Txnl1	thioredoxin-like 1 [Source:MGI Symbol;Acc:MGI:1860078]	3758.73	3797.91	3432.22	3757.96	3781.92	3950.35	3683.1	3175.69	3852.05	4251.77	3472.43	4035.18	4676.92	4044.11	3821.06	4118.48	3504.18	3988.22	3301.73	3220.65	3157.8	3243.96	3449.97	3485.19	3609.61	3358.99	3429.09	3599.99	3520.9	3320.05	3776.43	3668.2	0.130917	0.161066	0.858629	3668.2	-0.149795	0.0941509	0.866045	3668.2	-0.108439	0.225447	0.883367	3668.2	-0.280712	0.00064352	0.0895467
ENSMUSG00000041730	Gm10053	predicted gene 10053 [Source:MGI Symbol;Acc:MGI:3704493]	364.572	372.77	304.163	336.501	338.579	363.86	349.85	316.887	284.407	301.38	358.719	360.299	482.863	410.107	362.925	365.784	397.757	288.474	335.093	277.266	267.035	327.041	357.433	320.491	258.968	355.728	305.039	292.702	281.16	279.445	322.006	334.393	0.212117	0.119474	0.837239	334.393	-0.112457	0.392982	0.999856	334.393	-0.243577	0.0650447	0.610192	334.393	-0.324574	0.00730798	0.223932
ENSMUSG00000041859	Cycs	cytochrome c, somatic [Source:MGI Symbol;Acc:MGI:88578]	3647.07	3866.85	3208.86	3787.85	3583.11	3955.74	3750.01	3188.58	3587.9	3993.67	3394.59	4126.12	5040.15	4340.3	4034.95	3965.74	3812.31	3848.18	3074.34	2793.83	2643.51	3326.92	3651.75	3365.76	3178.33	3344.52	3396.16	3391.1	3201.3	3260.59	3777.38	3599.41	0.207867	0.091627	0.823957	3599.41	-0.157449	0.182036	0.970616	3599.41	-0.14401	0.222184	0.880554	3599.41	-0.365315	0.000750713	0.0944458
ENSMUSG00000041890	Gjd2	gap junction protein, delta 2 [Source:MGI Symbol;Acc:MGI:1334209]	939.009	671.496	824.944	875.566	831.126	773.539	861.728	676.986	725.197	797.497	768.797	618.398	680.516	723.049	760.348	834.469	572.826	574.147	753.959	761.456	683.13	786.341	707.454	760.404	579.689	770.176	565.883	654.202	674.632	550.567	557.319	715.817	-0.133767	0.2964	0.891005	715.817	-0.190691	0.120267	0.909371	715.817	-0.452953	0.00023542	0.0369677	715.817	-0.0569236	0.615717	0.921719
ENSMUSG00000042349	Rpl10	ribosomal protein L10 [Source:MGI Symbol;Acc:MGI:105943]	2147.08	2534.07	2297.5	2040.04	2215.34	2487.72	2438.47	2099.94	2461.62	2236.39	2157.13	2840.82	5545.55	2529	2576.35	2508.23	2376.74	2863.73	2030.5	1780.37	1672.86	2183.48	2267.31	2088.67	1713.17	2041.6	2199.4	2107.71	2059.32	2134.49	2189.26	2347.59	0.466917	0.0267752	0.700046	2347.59	-0.209386	0.299482	0.999856	2347.59	-0.15494	0.442572	0.978832	2347.59	-0.676303	0.000262764	0.0585536
ENSMUSG00000042353	Olfml3	olfactomedin-like 3 [Source:MGI Symbol;Acc:MGI:1914877]	33.6321	20.4257	57.241	27.6728	44.8449	35.0383	29.8259	211.511	307.905	27.8197	109.14	62.3595	50.2802	30.8251	45.5381	46.6274	36.4144	51.8133	57.1785	30.0485	62.1669	73.3438	116.125	95.0505	50.7975	71.4859	136.054	61.2924	64.825	49.9434	38.1073	67.7429	0.240356	0.645348	0.96338	67.7429	1.15333	0.0199867	0.552028	67.7429	0.939851	0.0583397	0.585543	67.7429	0.912972	0.0443696	0.436283
ENSMUSG00000042507	Rbfox2	RNA binding protein, fox-1 homolog (C. elegans) 2 [Source:MGI Symbol;Acc:MGI:1933973]	2284.29	2499.6	2289.64	2307.91	2405.18	2600.92	2373.18	2044.6	2268.77	2502.22	2242.99	2087.31	1359.3	2274.35	2385.92	2268.66	2596.63	2419.82	2315.07	2128.66	2536.13	2463.63	2462.5	2316.55	3073.75	1976.08	2433.38	3010.83	2586.22	2919.31	2757.06	2404.62	-0.247879	0.0931515	0.823957	2404.62	-0.000771223	0.995639	0.999856	2404.62	0.156061	0.26844	0.919728	2404.62	0.247108	0.0570435	0.475612
ENSMUSG00000042608	Cacfd1	calcium channel flower domain containing 1 [Source:MGI Symbol;Acc:MGI:1924317]	881.162	903.839	869.839	977.402	887.182	989.159	986.674	856.656	777.055	885.592	805.713	786.422	850.428	847.019	833.485	769.352	754.898	714.183	738.002	773.066	772.142	841.65	718.16	856.673	608.574	795.707	821.526	770.533	774.131	833.579	818.353	819.858	-0.209634	0.018206	0.689405	819.858	-0.322857	0.000154389	0.0618224	819.858	-0.247517	0.00363411	0.174257	819.858	-0.113223	0.153948	0.669575
ENSMUSG00000042644	Ntpcr	nucleoside-triphosphatase, cancer-related [Source:MGI Symbol;Acc:MGI:1913816]	462.778	527.239	469.152	515.82	473.114	584.871	515.908	459.41	595.553	670.763	506.379	499.742	573.02	513.974	487.12	524.156	456.58	446.714	397.59	372.192	389.25	473.729	484.264	435.039	441.241	479.977	553.75	434.05	483.926	467.328	493.489	488.683	0.00307549	0.978683	0.996519	488.683	-0.178176	0.107926	0.890945	488.683	-0.104777	0.343307	0.945843	488.683	-0.181252	0.0769872	0.530819
ENSMUSG00000042700	Spast	spastin [Source:MGI Symbol;Acc:MGI:1858896]	777.575	754.476	808.109	790.334	813.936	845.412	790.79	663.34	764.901	735.675	717.437	713.669	707.39	765.266	787.947	805.528	686.271	742.19	630.294	685.652	666.175	712.998	719.808	781.12	723.118	686.776	720.136	716.746	636.943	648.075	712.606	729.524	-0.0920718	0.190408	0.868113	729.524	-0.173859	0.0103325	0.446478	729.524	-0.250258	0.00023023	0.0369677	729.524	-0.0817868	0.196021	0.714556
ENSMUSG00000042724	Ak6	adenylate kinase 6 [Source:MGI Symbol;Acc:MGI:5510732]	403.586	397.025	415.278	388.526	432.754	390.812	425.624	398.762	393.794	377.111	416.499	426.123	485.464	448.974	527.138	438.941	397.757	462.118	457.428	409.752	356.753	363.112	401.083	354.612	343.63	450.191	372.633	367.754	385.935	415.006	419.18	411.291	0.183084	0.0690521	0.803885	411.291	-0.118412	0.226008	0.990964	411.291	-0.0881244	0.366526	0.955981	411.291	-0.301496	0.000808076	0.0955203
ENSMUSG00000042816	Atp5c1	ATP synthase, H+ transporting, mitochondrial F1 complex, gamma polypeptide 1 [Source:MGI Symbol;Acc:MGI:1261437]	5534.5	6127.72	5718.49	5854.45	6157.96	6246.71	6025.64	5987.49	5689.76	5630.39	6309.28	6660.34	10786.8	6782.85	6397.41	6728.01	5746.47	5672.85	6373.41	5881.99	5386.62	5524.83	5774.93	5420.32	3904.44	6643.94	6059.19	5515.06	5701.59	5460.48	5450.29	6006.95	0.32104	0.0295301	0.708748	6006.95	-0.171687	0.22385	0.988077	6006.95	-0.123965	0.37976	0.961602	6006.95	-0.492727	0.000144328	0.0449324
ENSMUSG00000042831	Nol10	nucleolar protein 10 [Source:MGI Symbol;Acc:MGI:2684913]	687.441	649.794	637.508	519.141	674.916	626.198	578.784	614.063	621.482	619.76	659.657	653.908	478.528	614.491	634.773	604.548	921.564	763.195	667.526	712.969	673.24	640.856	801.342	757.967	808.776	698.69	682.006	719.247	793.729	801.473	707.842	686.075	-0.105802	0.369166	0.908005	686.075	0.243531	0.029951	0.619222	686.075	0.241169	0.0315236	0.471003	686.075	0.349333	0.000761206	0.0945509
ENSMUSG00000042834	Glis2	GLIS family zinc finger 2 [Source:MGI Symbol;Acc:MGI:1932535]	121.076	120.001	126.828	139.471	144.251	131.169	127.365	125.845	107.767	109.733	108.338	90.0748	79.7547	80.4132	109.015	88.4313	124.649	96.6247	123.665	126.34	113.031	105.807	110.36	102.362	101.595	97.8676	99.6577	118.832	127.389	143.885	97.1735	112.24	-0.61086	4.17218e-05	0.099283	112.24	-0.375185	0.00778531	0.403237	112.24	-0.201435	0.147614	0.794941	112.24	0.235675	0.0884997	0.562698
ENSMUSG00000042942	Dync2h1	dynein cytoplasmic 2 heavy chain 1 [Source:MGI Symbol;Acc:MGI:107736]	256.95	183.832	274.981	183.747	269.07	189.566	211.2	235.012	303.854	233.376	244.763	317.86	237.53	215.105	322.906	285.392	270.307	341.687	450.78	413.85	267.035	244.078	256.957	233.971	298.809	319.985	225.313	261.431	293.22	215.232	250.555	268.852	0.240909	0.229206	0.878153	268.852	0.278643	0.146446	0.950617	268.852	0.158051	0.410787	0.971266	268.852	0.0377341	0.830261	0.975905
ENSMUSG00000042997	Eif3e	eukaryotic translation initiation factor 3, subunit E [Source:MGI Symbol;Acc:MGI:99257]	1112.55	1154.05	1185.23	1106.91	1200.35	1164.35	1229.31	1159.14	1315.08	1298.25	1216.59	1403.95	2624.1	1431.36	1442.04	1281.45	1376.74	1391.96	1313.78	1355.6	1111.94	1125.41	1177.72	1203.97	1325.72	1406.74	1180.29	1162.05	1230.92	1201.02	1228.96	1294.64	0.500679	0.00158213	0.471107	1294.64	0.059236	0.696623	0.999856	1294.64	0.00328007	0.982779	0.999149	1294.64	-0.441443	0.00153427	0.123463
ENSMUSG00000043154	Tspyl2	TSPY-like 2 [Source:MGI Symbol;Acc:MGI:106244]	1841.7	1620.02	1736.31	1368.14	1596.48	1670.16	1662.19	1681.47	1781.8	1806.73	1621.06	2163.53	2006	1807.29	1853.26	1812.04	2131.64	2121.54	2150.18	1970.23	2237.3	1748.23	2002.12	1731.63	2228.12	2067.99	1721.05	2172.75	1906.31	2199.89	2011.11	1894.31	0.186495	0.0822604	0.819995	1894.31	0.25236	0.0139714	0.484716	1894.31	0.284349	0.00559465	0.220284	1894.31	0.0658648	0.484935	0.878163
ENSMUSG00000043162	Rab9	RAB9, member RAS oncogene family [Source:MGI Symbol;Acc:MGI:1890695]	700.894	736.603	729.542	703.995	750.405	760.961	752.903	802.831	707.371	717.129	671.695	803.744	874.701	853.72	954.92	798.293	880.948	844.416	671.515	623.506	596.944	645.666	738.75	634.889	638.455	764.219	762.598	679.22	653.527	587.43	694.505	735.392	0.203733	0.0891997	0.823957	735.392	-0.13911	0.227943	0.991784	735.392	-0.158929	0.168346	0.826049	735.392	-0.342843	0.0012264	0.114348
ENSMUSG00000043279	Gm17634	predicted gene, 17634 [Source:MGI Symbol;Acc:MGI:4937268]	22.8699	21.7024	23.5698	19.9244	26.907	22.4605	18.5404	21.985	38.083	49.4572	28.0876	40.7069	34.676	26.1343	30.3587	30.549	19.6077	21.0054	25.2649	19.8047	9.89019	20.4401	20.5895	10.9674	31.873	13.6164	12.9988	10.0069	18.0907	7.13477	20.0063	22.9689	0.420413	0.216968	0.878153	22.9689	-0.21235	0.531789	0.999856	22.9689	-0.695016	0.0476661	0.544772	22.9689	-0.632763	0.0402274	0.421155
ENSMUSG00000043557	Fnbp4	formin binding protein 4 [Source:MGI Symbol;Acc:MGI:1860513]	337.667	300.003	318.754	388.526	367.729	359.368	325.667	361.615	368.676	364.747	405.264	348.174	257.469	391.344	328.426	347.294	410.362	361.292	418.866	376.972	349.689	376.338	377.199	415.541	356.579	391.471	376.966	426.545	376.136	444.734	481.104	371.592	-0.0799264	0.51554	0.944648	371.592	0.126884	0.279092	0.999856	371.592	0.260228	0.0258096	0.436893	371.592	0.206811	0.0573274	0.476682
ENSMUSG00000043668	Ndufs8	NADH:ubiquinone oxidoreductase core subunit S8 [Source:MGI Symbol;Acc:MGI:2385079]	3100.88	3154.5	2686.96	2855.83	3024.79	2922.56	3130.11	3222.69	3220.85	3121.98	3118.53	3768.42	7839.37	3611.89	3070.37	3476.15	2948.17	2949.15	3002.54	2742.61	2579.93	2793.07	3075.24	2765	2161.38	3433.03	2911.74	2830.71	2920.14	2827.75	3008.57	3163.48	0.572665	0.00482948	0.571326	3163.48	-0.0884751	0.649143	0.999856	3163.48	-0.0613538	0.752373	0.99702	3163.48	-0.66114	0.000213316	0.0515552
ENSMUSG00000043822	C630043F03Rik	RIKEN cDNA C630043F03 gene [Source:MGI Symbol;Acc:MGI:1915535]	57.8473	54.8942	74.0766	49.811	53.0665	67.3814	66.9068	62.9225	62.3913	60.2759	52.1627	37.2425	45.0788	46.2376	45.5381	50.647	60.2238	53.2136	49.2001	43.7069	46.6252	50.499	51.8854	57.274	64.7419	34.8919	36.3967	42.5294	34.6738	36.863	44.776	51.8855	-0.407524	0.0533397	0.76956	51.8855	-0.27386	0.173517	0.965303	51.8855	-0.680866	0.00101179	0.0872191	51.8855	0.133664	0.491204	0.880447
ENSMUSG00000044258	Gm13493	predicted gene 13493 [Source:MGI Symbol;Acc:MGI:3650824]	197.757	262.981	239.065	232.451	231.699	307.259	228.128	231.221	358.952	353.928	230.318	354.236	631.969	380.623	314.627	237.157	260.503	292.675	195.471	174.145	172.372	205.603	239.661	229.096	240.043	262.966	262.576	202.64	237.44	210.476	289.615	267.626	0.615237	0.0128181	0.669616	267.626	-0.116735	0.624057	0.999856	267.626	-0.0853244	0.720011	0.99702	267.626	-0.731972	0.000784299	0.0954039
ENSMUSG00000044303	D5Ertd579e	DNA segment, Chr 5, ERATO Doi 579, expressed [Source:MGI Symbol;Acc:MGI:1261849]	1857.84	1912.36	1921.5	1821.97	2015.03	1986.4	1903.22	1869.48	2057.29	2152.93	1933.23	1937.47	1514.47	1953.37	1948.48	1754.15	1904.75	1876.48	2195.39	2125.93	2011.95	1840.81	2133.07	1975.35	2073.73	1776.94	2128.34	2297.84	2076.66	2044.11	2274.05	1979.44	-0.135705	0.114288	0.835807	1979.44	-0.00577755	0.943923	0.999856	1979.44	0.136597	0.0957288	0.699833	1979.44	0.129928	0.0866715	0.557526
ENSMUSG00000044424	Akap8	A kinase (PRKA) anchor protein 8 [Source:MGI Symbol;Acc:MGI:1928488]	715.692	782.561	698.116	788.12	800.482	772.64	795.627	639.839	786.778	724.857	712.622	707.607	560.884	763.255	718.95	729.156	641.454	729.587	738.002	769.651	732.581	835.638	711.572	867.641	746.026	751.453	817.193	849.337	777.9	939.412	1004.13	763.44	-0.187955	0.0786493	0.815167	763.44	-0.0155419	0.878957	0.999856	763.44	0.151001	0.137709	0.781337	763.44	0.172413	0.0684918	0.508717
ENSMUSG00000044505	Rpl4	ribosomal protein L4 [Source:MGI Symbol;Acc:MGI:1915141]	9213.86	9212.01	9637.82	8514.36	9657.36	9163.87	9795	9305.71	9886.18	9440.14	9569.84	11143.3	20262	9916.96	10625.6	10619.8	9824.88	9928.54	9046.18	9135.43	8173.54	9016.47	9581.51	9079.76	7923.42	10215.7	9606.14	9302.68	9298.62	8403.58	8939.01	9788.08	0.430613	0.0078376	0.618185	9788.08	-0.0578876	0.708629	0.999856	9788.08	-0.0663268	0.668519	0.99702	9788.08	-0.4885	0.000595621	0.0865889
ENSMUSG00000044730	Hif1an	hypoxia-inducible factor 1, alpha subunit inhibitor [Source:MGI Symbol;Acc:MGI:2442345]	2589.67	2642.58	2221.18	2486.12	2633.15	2610.81	2442.5	2344.05	2667.43	2832.97	2472.51	2023.22	1859.5	2329.3	2225.85	2305.64	2487.38	2271.38	2659.47	2701.63	3005.21	2743.78	2632.98	2800.34	2924.34	2541.15	2278.26	2332.86	2559.08	2631.54	2403.62	2512.15	-0.232859	0.0296246	0.708748	2512.15	0.0905062	0.375984	0.999856	2512.15	-0.0698538	0.494736	0.991378	2512.15	0.323365	0.000598809	0.0865889
ENSMUSG00000044734	Rtl1	retrotransposon Gaglike 1 [Source:MGI Symbol;Acc:MGI:2656842]	278.474	182.555	204.272	138.364	216.751	177.887	154.772	206.962	242.273	241.104	186.983	230.384	209.79	264.023	231.83	231.529	274.508	261.867	448.12	346.241	283.283	250.09	277.546	242.501	408.372	294.454	214.914	220.152	284.175	268.743	508.732	260.025	0.355621	0.148526	0.852209	260.025	0.686279	0.00349492	0.268665	260.025	0.709488	0.00252369	0.148598	260.025	0.330658	0.124192	0.625787
ENSMUSG00000044748	Tmem70	transmembrane protein 70 [Source:MGI Symbol;Acc:MGI:1915068]	889.234	928.095	885.552	928.698	985.094	951.426	934.277	855.898	912.371	972.142	936.521	1084.36	945.787	1080.89	986.658	1029.02	971.984	955.044	920.175	895.992	836.428	846.459	867.228	812.804	902.403	927.615	953.248	819.317	886.444	743.206	876.467	921.274	0.0801269	0.344516	0.900136	921.274	-0.133892	0.101164	0.878371	921.274	-0.158187	0.052783	0.563058	921.274	-0.214019	0.00450681	0.184116
ENSMUSG00000044864	Dock11	dedicator of cytokinesis 11 [Source:MGI Symbol;Acc:MGI:1923224]	721.073	661.283	604.959	567.845	729.478	610.026	579.59	631.499	732.49	735.675	681.325	796.815	735.997	798.101	745.169	705.842	747.896	774.398	1018.58	1010.72	729.049	793.555	777.458	768.935	785.867	1014.42	744.4	730.505	797.498	736.071	836.454	753.101	0.222029	0.0823391	0.819995	753.101	0.372828	0.00227993	0.218648	753.101	0.265682	0.0298512	0.461147	753.101	0.150799	0.178692	0.699832
ENSMUSG00000045062	Jup	junction plakoglobin [Source:MGI Symbol;Acc:MGI:96650]	1296.86	1243.42	1077.48	989.578	1216.79	1035.88	1213.19	1345.63	1070.37	1169.97	1194.12	1465.45	1282.14	1072.85	1017.02	1397.21	1408.96	1352.75	1362.98	1418.43	1299.15	1299.75	1118.42	1363.61	1297.83	1529.29	1339.75	1666.15	1279.16	1918.07	1783.42	1317.16	0.0463511	0.745822	0.97306	1317.16	0.193821	0.156233	0.953039	1317.16	0.465847	0.000642008	0.0679616	1317.16	0.14747	0.240821	0.756132
ENSMUSG00000045128	Rnf19b	ring finger protein 19B [Source:MGI Symbol;Acc:MGI:1922484]	1462.33	1459.16	1277.26	1399.13	1372.26	1434.77	1527.57	1436.6	1296.44	1301.34	1438.08	1381.44	875.568	1436.05	1549.67	1456.7	1726.88	1446.57	1610.31	1395.21	1407.94	1590.72	1503.85	1782.81	1624.52	1565.88	1507.86	1686.17	1662.84	1906.17	1947.28	1504.24	-0.121109	0.368816	0.908005	1504.24	0.158924	0.216954	0.988077	1504.24	0.269541	0.036126	0.496687	1504.24	0.280034	0.0181621	0.309988
ENSMUSG00000045180	Ndufaf6	NADH:ubiquinone oxidoreductase complex assembly factor 6 [Source:MGI Symbol;Acc:MGI:1924197]	312.106	384.259	306.408	349.784	343.064	421.358	326.473	337.356	403.517	457.479	390.819	452.972	797.547	462.376	400.183	402.764	362.743	394.901	368.336	298.436	284.696	296.982	329.431	313.179	365.543	360.834	343.169	340.235	336.939	288.958	377.262	375.765	0.506824	0.00655814	0.597795	375.765	-0.123967	0.490524	0.999856	375.765	-0.106638	0.5529	0.994879	375.765	-0.630791	0.000126895	0.0420905
ENSMUSG00000045348	Map7d1	MAP7 domain containing 1 [Source:MGI Symbol;Acc:MGI:2384297]	10643.9	9620.52	9757.91	9829.37	10093.1	9897.88	10680.1	9351.2	9016.75	9484.96	10131.6	9239.59	7278.49	8817.31	9707.89	10139.8	9589.59	9071.52	10987.6	10112.7	8824.17	10311.4	10204.1	11647.3	10096.8	10962.9	10335.8	10822.5	10762.5	10435.8	10894.9	9980.07	-0.186427	0.0354199	0.724935	9980.07	0.058104	0.492792	0.999856	9980.07	0.058957	0.486445	0.989917	9980.07	0.244531	0.00169526	0.128179
ENSMUSG00000045374	Hsd17b10	hydroxysteroid (17-beta) dehydrogenase 10 [Source:MGI Symbol;Acc:MGI:1333871]	928.247	1000.86	876.573	856.749	955.945	929.864	985.868	1056.8	953.695	982.961	1019.98	1015.07	2159.45	1084.24	870.743	987.214	872.545	855.619	960.067	804.48	807.464	899.363	907.584	849.362	558.773	994.846	917.718	819.317	846.494	795.527	799.3	941.096	0.414955	0.0427968	0.745563	941.096	-0.184864	0.346569	0.999856	941.096	-0.195682	0.319056	0.936003	941.096	-0.599819	0.000877765	0.0963984
ENSMUSG00000045382	B230217C12Rik	RIKEN cDNA B230217C12 gene [Source:MGI Symbol;Acc:MGI:1915377]	702.239	680.433	689.137	749.378	634.556	836.428	759.352	566.303	661.996	676.945	658.855	606.273	599.027	639.285	611.314	652.783	564.423	546.14	549.18	615.994	495.923	591.56	585.564	603.205	480.086	555.718	582.348	566.642	532.922	508.947	563.035	611.894	-0.246003	0.0120296	0.667128	611.894	-0.400047	2.21006e-05	0.0171253	611.894	-0.43061	4.97258e-06	0.00291906	611.894	-0.154044	0.0798977	0.537995
ENSMUSG00000045414	Ndufb2	NADH:ubiquinone oxidoreductase subunit B2 [Source:MGI Symbol;Acc:MGI:1915448]	2798.19	3002.58	2758.79	2715.25	2917.91	3051.03	2943.09	2585.13	2803.56	3075.62	2994.94	2959.48	7676.39	3367.3	3623.73	2978.53	2215.68	2877.74	2913.45	2391.59	2068.46	2617.53	2504.5	2533.46	1332.69	3027.09	2630.96	2317.85	2438.48	2247.45	2486.5	2844.59	0.570528	0.015989	0.683742	2844.59	-0.305873	0.17715	0.966312	2844.59	-0.293143	0.19585	0.858492	2844.59	-0.876401	2.54374e-05	0.0141586
ENSMUSG00000045482	Slc35g2	solute carrier family 35, member G2 [Source:MGI Symbol;Acc:MGI:2685365]	427.801	463.409	485.988	385.205	470.872	485.146	447.389	507.929	532.351	513.118	476.687	602.808	839.158	598.408	749.308	566.764	579.829	611.957	529.234	484.191	442.939	408.801	498.265	350.956	668.336	539.549	480.09	545.377	475.635	426.897	536.36	519.753	0.55567	0.0010579	0.385725	519.753	0.07909	0.628016	0.999856	519.753	0.0752165	0.644877	0.99702	519.753	-0.47658	0.00141361	0.120995
ENSMUSG00000045498	Stk11ip	serine/threonine kinase 11 interacting protein [Source:MGI Symbol;Acc:MGI:1918978]	287.891	291.067	266.002	270.086	286.26	299.173	284.556	297.176	331.403	309.107	260.813	267.626	228.861	284.127	287.028	233.137	333.332	371.095	295.201	305.265	298.119	360.707	332.726	322.928	423.313	302.964	333.637	305.211	349	342.469	391.552	309.001	-0.170389	0.169657	0.859234	309.001	0.264446	0.0242259	0.591064	309.001	0.250689	0.032595	0.475006	309.001	0.434835	7.19406e-05	0.031462
ENSMUSG00000045657	Med29	mediator complex subunit 29 [Source:MGI Symbol;Acc:MGI:1914474]	527.352	538.729	425.379	467.116	466.387	488.74	550.571	506.413	542.075	476.025	506.379	569.03	1194.59	535.418	496.779	522.548	529.409	499.928	424.185	426.825	344.744	424.432	442.262	453.318	331.678	554.016	474.891	429.047	436.438	350.793	507.779	498.638	0.454668	0.0441095	0.745563	498.638	-0.185513	0.392433	0.999856	498.638	-0.189624	0.381967	0.961986	498.638	-0.640181	0.00129541	0.117793
ENSMUSG00000045827	Uhmk1	U2AF homology motif (UHM) kinase 1 [Source:MGI Symbol;Acc:MGI:1341908]	13467.7	13091.6	12173.3	12267.9	13491.6	13132.2	12874.3	10746.1	11985.6	13239.1	12665.9	14737.6	10205.1	13019.6	13041.8	13597.5	16522.3	13667.5	15498	14426	13938.8	16841.4	18262.9	17209	19306	13878.5	14979	15057.9	17098.7	14607.3	18483.9	14492.8	-0.0788494	0.506402	0.942476	14492.8	0.377113	0.000886112	0.153266	14492.8	0.285403	0.0118758	0.322661	14492.8	0.455962	1.21667e-05	0.00893915
ENSMUSG00000045876	Trappc13	trafficking protein particle complex 13 [Source:MGI Symbol;Acc:MGI:1914225]	1455.6	1608.53	1450.11	1489.9	1639.83	1568.64	1582.39	1469.96	1431.76	1543.99	1553.64	1734.81	1961.79	1769.09	1586.93	1648.84	1376.74	1398.96	1590.36	1614.42	1411.47	1328.6	1512.91	1292.93	1215.16	1613.54	1426.41	1409.72	1475.15	1386.52	1544.3	1513.31	0.126232	0.185169	0.862933	1513.31	-0.195928	0.0323258	0.627787	1513.31	-0.140444	0.124607	0.763231	1513.31	-0.32216	0.000130827	0.0421585
ENSMUSG00000046160	Smg5	Smg-5 homolog, nonsense mediated mRNA decay factor (C. elegans) [Source:MGI Symbol;Acc:MGI:2447364]	1073.54	1046.82	1213.29	1112.45	1242.95	1132.91	1178.53	1087.88	1196.78	1171.52	1081.77	1123.34	1041.15	1096.3	1110.85	1022.59	1091.03	1009.66	1489.3	1412.28	1196.71	1162.68	1049.24	1372.14	1153.4	1524.18	1321.55	1338.43	1319.11	1579.16	1482.37	1211.42	-0.150791	0.222694	0.878153	1211.42	0.0796975	0.499787	0.999856	1211.42	0.248389	0.0351724	0.490187	1211.42	0.230489	0.0343719	0.396654
ENSMUSG00000046688	Pitpnm1	phosphatidylinositol transfer protein, membrane-associated 1 [Source:MGI Symbol;Acc:MGI:1197524]	3737.2	3300.03	3226.82	2956.56	3542.75	3333.13	3135.75	3351.57	3632.47	3472.82	3493.29	3537.17	3573.36	3585.76	3282.88	3456.86	3791.3	3675.94	5416	4273.72	3595.79	3724.9	3683.04	3638.73	4243.09	4517.23	3428.23	3597.49	3792.26	3946.72	3795.48	3675.56	0.0585572	0.590408	0.956686	3675.56	0.247599	0.0172759	0.526742	3675.56	0.153448	0.140184	0.785324	3675.56	0.189042	0.0479788	0.450862
ENSMUSG00000046805	Praf2	PRA1 domain family 2 [Source:MGI Symbol;Acc:MGI:1859607]	1707.17	1607.25	1784.57	1846.33	1848.36	1709.69	1975.77	1515.45	1614.07	1463.62	1515.93	1771.18	2414.31	1708.11	1644.89	1816.06	1348.73	1247.72	1389.57	1430.72	1201.66	1537.81	1382.79	1642.67	1064.76	1625.45	1399.54	1340.93	1356.05	1164.16	1293.74	1548.54	0.0399888	0.76271	0.973979	1548.54	-0.347125	0.006263	0.358955	1548.54	-0.492414	0.000106722	0.0246121	1548.54	-0.387114	0.000919927	0.0988141
ENSMUSG00000046822	Gm6136	predicted pseudogene 6136 [Source:MGI Symbol;Acc:MGI:3646897]	400.895	451.92	375.995	375.243	461.903	405.187	403.053	424.537	410.81	372.474	389.214	445.177	927.582	439.592	440.201	491.999	357.141	446.714	377.644	358.533	355.341	412.408	423.319	428.946	350.602	493.593	417.696	410.284	407.795	400.736	364.877	425.611	0.442227	0.0153912	0.682181	425.611	-0.0052241	0.976255	0.999856	425.611	-0.0813383	0.643262	0.99702	425.611	-0.447451	0.00539197	0.200485
ENSMUSG00000046909	Akap13	A kinase (PRKA) anchor protein 13 [Source:MGI Symbol;Acc:MGI:2676556]	258.295	305.11	216.618	199.244	260.101	252.456	247.475	308.548	394.604	316.835	267.233	263.296	256.602	278.766	263.569	235.549	298.318	362.693	430.834	344.192	276.925	354.695	321.196	339.988	430.285	301.262	318.038	362.751	327.14	401.926	419.18	311.073	0.0296575	0.860276	0.984829	311.073	0.46283	0.00386501	0.285775	311.073	0.527962	0.000966233	0.0862574	311.073	0.433172	0.00335283	0.163598
ENSMUSG00000047181	Sdhb	succinate dehydrogenase complex, subunit B, iron sulfur (Ip) [Source:MGI Symbol;Acc:MGI:1914930]	3824.65	4295.79	3826.17	3771.24	4287.92	4116.56	4165.15	4231.73	4117.01	4041.58	4350.37	4735.85	9139.72	4765.15	4305.42	4608.07	4009.78	4205.28	4615.5	3967.08	3736.37	3892.03	4145.07	3557.08	2975.14	4788.71	4121.5	3841.41	4142.77	3875.37	3936.48	4252.96	0.445397	0.0125869	0.667915	4252.96	-0.113809	0.505213	0.999856	4252.96	-0.0728054	0.669901	0.99702	4252.96	-0.559206	0.000363689	0.065771
ENSMUSG00000047193	Tubgcp6	tubulin, gamma complex associated protein 6 [Source:MGI Symbol;Acc:MGI:2146071]	626.903	527.239	667.812	501.43	701.076	548.934	543.316	604.966	636.067	557.939	593.049	588.084	469.859	629.233	644.433	647.96	687.672	625.96	1202.08	1001.16	794.748	698.569	670.393	806.711	603.594	802.515	584.081	675.467	776.393	837.147	624.959	671.615	-0.000791905	0.996545	0.999071	671.615	0.260317	0.136129	0.939684	671.615	0.226006	0.195725	0.858492	671.615	0.261109	0.104306	0.59555
ENSMUSG00000047415	Nhlrc3	NHL repeat containing 3 [Source:MGI Symbol;Acc:MGI:2444520]	134.529	103.405	125.706	142.791	127.061	118.591	148.324	146.314	98.8537	75.7313	130.808	117.79	104.895	127.991	117.295	147.921	128.851	103.627	183.503	172.096	170.959	127.45	142.479	198.631	100.599	160.843	191.516	222.654	185.43	236.637	137.186	142.415	-0.0743469	0.748901	0.97306	142.415	0.150411	0.497221	0.999856	142.415	0.563841	0.0103281	0.300462	142.415	0.224758	0.273115	0.780932
ENSMUSG00000047591	Ssr4	signal sequence receptor, delta [Source:MGI Symbol;Acc:MGI:1099464]	793.718	845.115	780.049	789.227	817.673	828.342	908.482	797.524	819.189	778.95	839.418	907.677	2123.04	928.102	989.418	856.979	812.321	921.436	889.592	752.578	660.524	753.878	828.52	789.651	499.011	966.762	798.129	813.062	863.077	851.416	809.779	859.138	0.524206	0.0169131	0.688312	859.138	-0.149261	0.478142	0.999856	859.138	-0.0419249	0.842	0.998198	859.138	-0.673467	0.000486876	0.0791976
ENSMUSG00000047635	Hmbox1	homeobox containing 1 [Source:MGI Symbol;Acc:MGI:2445066]	5343.47	5391.12	4152.78	4656.77	5060	4994.31	4984.16	4303.75	5057.74	4950.35	4864.77	4168.56	4813.89	4426.75	4640.74	4186.01	5212.86	5000.68	5473.18	5092.54	4533.95	5608.99	5484.21	5344.77	5983.15	4851.68	4673.51	5547.59	5351.83	6388	6124.79	5050.26	-0.150515	0.150533	0.85328	5050.26	0.121733	0.223734	0.988077	5050.26	0.163904	0.101335	0.708944	5050.26	0.272248	0.00309562	0.158286
ENSMUSG00000047905	Alkbh6	alkB homolog 6 [Source:MGI Symbol;Acc:MGI:2142037]	856.947	852.775	778.927	865.604	819.915	907.403	918.155	849.833	798.932	846.954	907.63	884.292	1343.69	935.474	796.227	910.842	799.716	787.001	748.64	751.895	700.084	789.948	771.693	785.995	584.669	859.533	820.66	759.275	769.609	801.473	744.044	830.794	0.178897	0.166347	0.858629	830.794	-0.217154	0.0806005	0.819657	830.794	-0.1785	0.150634	0.79831	830.794	-0.39605	0.00052912	0.0816086
ENSMUSG00000047945	Trnau1ap	tRNA selenocysteine 1 associated protein 1 [Source:MGI Symbol;Acc:MGI:1919037]	228.699	215.747	198.66	230.237	184.612	244.37	254.73	267.61	313.577	387.93	243.158	278.885	312.951	221.136	289.788	254.039	239.495	236.661	212.757	188.486	192.859	218.829	246.25	186.445	258.968	219.564	297.24	236.413	242.717	209.287	213.401	244.157	0.238793	0.148381	0.852209	244.157	-0.00732523	0.963345	0.999856	244.157	0.0781226	0.623117	0.99702	244.157	-0.246118	0.0925454	0.570811
ENSMUSG00000048138	Gpr68	G protein-coupled receptor 68 [Source:MGI Symbol;Acc:MGI:2441763]	480.267	439.153	381.607	359.746	458.166	377.336	411.114	370.712	363.814	352.382	402.054	383.684	326.821	353.148	379.484	401.96	443.975	469.12	448.12	502.629	440.114	503.787	483.441	403.356	413.352	412.746	356.168	401.528	407.795	381.71	381.073	408.739	-0.189791	0.0602977	0.782133	408.739	0.0912385	0.341806	0.999856	408.739	-0.110033	0.254739	0.909134	408.739	0.281029	0.00175734	0.128179
ENSMUSG00000048163	Acox3	acyl-Coenzyme A oxidase 3, pristanoyl [Source:MGI Symbol;Acc:MGI:1933156]	1175.78	1057.03	1166.15	1057.1	1216.79	1115.84	1143.06	1159.14	1176.52	1030.87	1219.8	1136.33	991.733	1119.08	1265.41	1176.14	1201.67	1158.1	1807.11	1661.55	1436.9	1285.32	1293.84	1391.64	1396.43	1493.55	1260.89	1330.92	1365.09	1509	1177.51	1254.55	-0.0273597	0.825099	0.979528	1254.55	0.244112	0.0389389	0.66519	1254.55	0.196915	0.095851	0.699833	1254.55	0.271472	0.0126445	0.267266
ENSMUSG00000048458	Rps11	ribosomal protein S11 [Source:MGI Symbol;Acc:MGI:1351329]	3438.55	3869.4	3272.84	3112.63	3217.62	4112.96	3536.39	3253.02	4661.52	4800.44	3432.3	4833.72	10033.5	4063.55	3713.42	3943.23	4015.39	3898.6	2638.19	2543.2	2677.42	3302.87	3333.02	3146.42	3644.47	3418.56	3502.75	3363.58	3018.13	2729.05	3820.25	3766.9	0.586443	0.0195719	0.689405	3766.9	-0.104486	0.66373	0.999856	3766.9	-0.140166	0.559738	0.995908	3766.9	-0.690929	0.00174429	0.128179
ENSMUSG00000048550	Slc7a8	solute carrier family 7 (cationic amino acid transporter, y+ system), member 8 [Source:MGI Symbol;Acc:MGI:1355323]	739.907	571.921	659.955	567.845	661.463	569.598	676.323	554.931	716.284	678.49	649.225	791.619	840.025	627.893	705.15	752.47	760.501	705.781	987.992	960.186	791.215	745.461	746.986	853.018	1004	879.958	777.33	1008.2	845.74	1061.89	894.568	767.917	0.201298	0.165445	0.858629	767.917	0.411534	0.00300295	0.243567	767.917	0.526953	0.000142254	0.0293165	767.917	0.210236	0.0987063	0.584636
ENSMUSG00000048616	Samd14	sterile alpha motif domain containing 14 [Source:MGI Symbol;Acc:MGI:2384945]	1508.06	1474.48	1400.72	1484.37	1443.26	1666.57	1513.06	1292.56	1430.14	1441.99	1369.87	1259.31	1297.75	1267.85	1350.96	1301.55	1626.04	1421.36	1394.89	1283.89	1461.63	1543.83	1463.5	1385.54	1667.35	1335.26	1513.06	1651.14	1478.16	1774.18	1573.83	1456.88	-0.24076	0.0053802	0.571326	1456.88	-0.0588946	0.475814	0.999856	1456.88	0.0514578	0.532515	0.993359	1456.88	0.181865	0.0174951	0.304989
ENSMUSG00000048865	Mrpl49	mitochondrial ribosomal protein L49 [Source:MGI Symbol;Acc:MGI:108180]	1081.61	1036.61	992.178	1074.81	1007.52	1075.41	1207.55	999.179	1024.19	1106.6	1142.76	1081.76	1496.27	1076.87	1266.79	1099.76	1109.24	1142.69	1089.05	973.845	965	1020.8	958.645	1039.46	907.383	1171.86	1005.24	858.093	961.822	918.008	963.161	1062.36	0.169815	0.112952	0.835807	1062.36	-0.10494	0.307995	0.999856	1062.36	-0.219202	0.0334409	0.478801	1062.36	-0.274755	0.00369901	0.171142
ENSMUSG00000049038	Slc10a7	solute carrier family 10 (sodium/bile acid cotransporter family), member 7 [Source:MGI Symbol;Acc:MGI:1924025]	275.784	275.748	239.065	235.772	273.554	272.221	249.087	219.85	247.944	261.196	245.566	184.48	175.114	197.012	227.69	248.411	249.299	215.655	206.109	222.632	233.832	252.495	264.369	227.878	287.853	185.523	172.451	216.4	205.028	184.315	191.489	230.341	-0.324934	0.0226257	0.691042	230.341	-0.121996	0.368935	0.999856	230.341	-0.451645	0.0010001	0.0872191	230.341	0.202938	0.111561	0.605388
ENSMUSG00000049327	Ap1s2	adaptor-related protein complex 1, sigma 2 subunit [Source:MGI Symbol;Acc:MGI:1889383]	2319.27	2774.07	2418.71	2918.92	2614.46	2983.65	3008.39	2349.36	2505.37	2763.42	2441.21	2841.69	3010.74	3064.41	2517.01	2855.53	2299.71	2320.39	2015.88	2069.25	1868.54	2535.77	2659.34	2805.21	2466.17	2347.97	2523.51	3024.59	2562.85	2205.83	2862.81	2572.71	-0.00234705	0.982688	0.996917	2572.71	-0.162819	0.115904	0.902547	2572.71	-0.122167	0.23798	0.896654	2572.71	-0.160472	0.092113	0.570811
ENSMUSG00000049511	Cep170b	centrosomal protein 170B [Source:MGI Symbol;Acc:MGI:2145043]	8418.8	8717.96	7258.39	7153.96	8329.2	8515.21	7693.48	7463.52	9226.61	9709.06	8393.37	7439.83	6916.12	7796.06	7466.87	7898.52	9516.76	8362.94	10237.6	9421.57	7504.54	9202.84	9455.51	8595.98	11256.1	9128.92	8217	8707.27	8848.61	8901.82	9929.8	8615.33	-0.121285	0.291837	0.890656	8615.33	0.220252	0.0452153	0.693079	8615.33	0.125225	0.254911	0.90925	8615.33	0.341536	0.000728415	0.0935631
ENSMUSG00000049598	Vars	valyl-tRNA synthetase [Source:MGI Symbol;Acc:MGI:90675]	1364.12	1214.06	1369.3	914.308	1373	1240.72	1096.3	1476.03	1423.66	1145.24	1353.02	1481.04	1889.84	1432.7	1422.72	1558	1474.78	1463.37	2065.08	1815.2	1915.87	1502.95	1588.68	1585.39	1337.67	1870.55	1507.86	1498.54	1708.82	1992.98	1415.68	1499.26	0.349858	0.0253784	0.697501	1499.26	0.350976	0.0190751	0.54956	1499.26	0.393426	0.00858212	0.273398	1499.26	0.00111791	0.993508	0.998563
ENSMUSG00000049672	Txndc9	thioredoxin domain containing 9 [Source:MGI Symbol;Acc:MGI:2138153]	998.202	1039.16	946.16	957.478	952.955	1108.65	1060.84	998.421	1085.77	1149.88	1018.38	1154.52	1588.16	1147.9	1152.25	1110.21	1084.03	1116.09	1110.33	974.527	984.781	1009.98	1096.18	1016.31	937.264	1133.56	1052.91	974.424	988.958	927.521	1006.98	1060.3	0.264814	0.0122037	0.667128	1060.3	-0.00144757	0.988625	0.999856	1060.3	-0.0706681	0.486709	0.989932	1060.3	-0.266262	0.00428039	0.183697
ENSMUSG00000049755	Stx16	syntaxin 16 [Source:MGI Symbol;Acc:MGI:1923396]	1279.37	1185.97	1230.12	1265.2	1276.59	1344.03	1286.55	1074.99	1217.03	1296.7	1288.82	1041.06	833.957	1130.48	1152.25	1130.31	1163.86	1023.66	1198.09	1188.96	1251.11	1284.12	1162.89	1233.22	1310.78	1184.62	1315.48	1378.45	1220.37	1271.18	1259.44	1209.81	-0.295537	0.00289762	0.500816	1209.81	-0.0769985	0.416179	0.999856	1209.81	-0.0154537	0.870233	0.998198	1209.81	0.218539	0.0127892	0.268076
ENSMUSG00000049760	Ackr1	atypical chemokine receptor 1 (Duffy blood group) [Source:MGI Symbol;Acc:MGI:1097689]	1400.44	1307.25	1346.85	1290.66	1378.23	1338.64	1468.73	1134.12	1227.57	1261.16	1942.86	2108.1	2598.1	1314.76	1366.14	1353	2189.07	2159.35	2579.68	1869.84	1832.51	3019.12	3043.95	2512.75	2506.01	2669.66	2022.62	1365.94	3078.43	1591.05	2243.56	1912.62	0.249109	0.315144	0.891005	1912.62	0.97912	3.59779e-05	0.0240332	1912.62	0.563072	0.017542	0.374667	1912.62	0.730011	0.000794352	0.0955203
ENSMUSG00000049807	Trps1	transcriptional repressor GATA binding 1 [Source:MGI Symbol;Acc:MGI:1927616]	486.993	388.089	446.704	433.909	463.398	441.124	442.552	338.114	452.944	440.478	377.979	328.253	377.968	325.674	373.964	385.078	397.757	414.506	385.623	412.484	373.002	375.135	399.436	453.318	437.257	341.26	314.572	325.225	323.371	323.443	365.83	391.434	-0.299378	0.00787548	0.618185	391.434	-0.165082	0.124912	0.918192	391.434	-0.442537	4.53233e-05	0.0142967	391.434	0.134296	0.182904	0.703044
ENSMUSG00000049882	Tefm	transcription elongation factor, mitochondrial [Source:MGI Symbol;Acc:MGI:1915800]	135.874	118.725	131.318	115.119	127.061	137.458	124.14	112.199	116.68	131.371	124.388	155.899	206.322	152.785	142.134	127.019	145.658	128.833	123.665	140.682	109.499	121.438	104.594	104.799	111.555	116.59	126.522	112.578	125.881	114.156	121.943	127.099	0.282139	0.0597171	0.78144	127.099	-0.212458	0.151225	0.953039	127.099	-0.101512	0.489476	0.991148	127.099	-0.494597	0.000264588	0.0585536
ENSMUSG00000049950	Bcas3	breast carcinoma amplified sequence 3 [Source:MGI Symbol;Acc:MGI:2385848]	1109.86	1016.18	1025.85	953.05	1091.23	1036.78	1055.19	1140.19	1224.33	1169.97	1119.49	1099.09	1233.6	1121.09	1243.33	1168.9	1235.29	1022.26	1501.27	1451.89	1197.42	1255.26	1155.48	1093.08	1376.51	1508.86	1082.37	1107.02	1219.61	1221.24	1108.92	1174.66	0.166322	0.131185	0.839791	1174.66	0.269038	0.0106894	0.449187	1174.66	0.113307	0.283024	0.920719	1174.66	0.102717	0.288813	0.792274
ENSMUSG00000050164	Mettl7a3	methyltransferase like 7A3 [Source:MGI Symbol;Acc:MGI:3710670]	52.4661	54.8942	62.8529	33.2073	46.3398	51.2099	62.8763	58.3739	52.6679	60.2759	51.3602	77.0832	65.0174	44.8974	49.6779	55.4705	77.0304	63.0161	30.5839	73.0725	49.451	58.9155	58.4741	138.92	49.8015	96.1656	84.0591	161.362	71.609	105.832	90.5047	67.3531	0.0084865	0.979643	0.996519	67.3531	0.584664	0.0634174	0.765161	67.3531	0.933113	0.00287733	0.160633	67.3531	0.576178	0.0474058	0.449349
ENSMUSG00000050188	Chchd6	coiled-coil-helix-coiled-coil-helix domain containing 6 [Source:MGI Symbol;Acc:MGI:1913348]	1486.54	1577.89	1461.33	1384.75	1483.62	1677.35	1545.31	1337.29	1773.69	1799	1519.14	1857.79	2545.22	1704.76	1854.64	1681	1823.52	1931.09	1688.76	1241.55	1163.51	1329.81	1557.39	1275.87	1476.12	1528.44	1411.67	1338.43	1459.32	1302.1	1600.5	1577.84	0.311244	0.055628	0.771986	1577.84	-0.129338	0.40649	0.999856	1577.84	-0.140771	0.36626	0.95584	1577.84	-0.440582	0.00207605	0.138656
ENSMUSG00000050323	Rps26	ribosomal protein S26 [Source:MGI Symbol;Acc:MGI:1351628]	1584.75	1627.68	1639.79	1513.15	1546.4	1761.8	1778.27	1573.06	1840.14	1907.19	1354.62	2169.59	4234.8	1686.67	1578.65	1757.37	1838.93	1792.46	1204.74	1266.13	1205.19	1457.26	1500.56	1522.03	1840.66	1695.24	1522.6	1456.01	1330.42	1309.23	1494.76	1678.65	0.449279	0.0614318	0.787332	1678.65	-0.0806395	0.725774	0.999856	1678.65	-0.253097	0.27108	0.920141	1678.65	-0.529918	0.0120659	0.264471
ENSMUSG00000050359	Psmd8	proteasome (prosome, macropain) 26S subunit, non-ATPase, 8 [Source:MGI Symbol;Acc:MGI:1888669]	2812.99	2582.58	2679.1	2502.72	2864.84	2504.79	2893.12	2742.82	2644.74	2829.88	2780.67	3033.09	4997.67	2940.44	2988.95	3095.9	2628.84	2585.06	2974.61	2917.44	2346.1	2613.92	2515.21	2867.36	2584.7	3484.09	2603.23	2555.52	2648.78	2677.92	2502.69	2818.75	0.34817	0.0141727	0.675355	2818.75	0.0305295	0.822229	0.999856	2818.75	-0.0845661	0.533817	0.993359	2818.75	-0.31764	0.0108993	0.259649
ENSMUSG00000050370	Rnaseh2b	ribonuclease H2, subunit B [Source:MGI Symbol;Acc:MGI:1914403]	460.088	454.473	416.4	412.878	403.604	513.896	449.001	467.749	572.865	565.666	443.784	528.323	1026.41	487.17	565.776	498.431	546.216	512.531	429.504	364.679	391.369	417.218	493.324	408.23	561.761	439.128	396.898	421.542	430.408	407.871	517.306	487.691	0.501174	0.011924	0.667128	487.691	0.0279929	0.883759	0.999856	487.691	-0.0662149	0.729628	0.99702	487.691	-0.473181	0.00698647	0.219695
ENSMUSG00000050538	Bahd1	bromo adjacent homology domain containing 1 [Source:MGI Symbol;Acc:MGI:2139371]	937.664	1115.76	840.657	904.346	1011.25	1050.25	981.031	895.319	1022.57	1159.15	927.693	833.192	677.915	905.989	840.385	957.469	966.382	872.423	934.802	983.405	953.697	1090.54	1044.3	1019.97	1270.93	1051.01	937.649	1003.19	927.902	990.545	1004.13	974.393	-0.261421	0.0252589	0.697501	974.393	0.111269	0.317618	0.999856	974.393	-0.0608048	0.585615	0.996708	974.393	0.37269	0.00029785	0.0588269
ENSMUSG00000050550	Ntrk1	neurotrophic tyrosine kinase, receptor, type 1 [Source:MGI Symbol;Acc:MGI:97383]	6.72643	12.7661	16.8356	12.176	14.2009	11.6794	18.5404	19.7107	13.7747	12.3643	18.4576	8.66104	19.0718	72.3719	77.2767	25.7255	18.2072	14.0036	22.6055	21.8535	19.0739	18.0354	17.2951	19.4975	17.9285	16.1694	21.6647	21.2647	19.5983	20.2152	23.817	21.0527	1.69666	1.65608e-05	0.058133	21.0527	0.256009	0.521835	0.999856	21.0527	0.521294	0.186099	0.846013	21.0527	-1.44065	2.38438e-05	0.0136864
ENSMUSG00000050578	Rpl10a	ribosomal protein L10A [Source:MGI Symbol;Acc:MGI:1343877]	2280.26	2615.77	2257.09	2059.96	2307.27	2717.72	2357.86	2175	2731.44	2608.87	2198.05	2659.8	5435.46	2641.57	2574.97	2523.51	2543.41	2771.31	1840.35	1733.25	1727.25	2159.43	2380.14	1969.25	2076.72	2068.84	2318.99	2048.92	2041.23	1846.72	2268.33	2390.26	0.420823	0.0425853	0.745563	2390.26	-0.20758	0.296045	0.999856	2390.26	-0.22528	0.256769	0.910344	2390.26	-0.628404	0.000571721	0.0853873
ENSMUSG00000050896	Msrb3	methionine sulfoxide reductase B3 [Source:MGI Symbol;Acc:MGI:2443538]	145.291	139.15	116.727	150.54	177.885	125.779	128.171	146.314	133.696	146.826	142.845	124.719	94.492	119.28	89.6962	104.51	152.66	137.235	134.303	108.584	141.288	153.902	163.892	155.98	172.313	113.186	115.256	133.843	135.68	97.5086	152.429	133.867	-0.488455	0.00456426	0.571326	133.867	0.070901	0.660389	0.999856	133.867	-0.181094	0.266003	0.918591	133.867	0.559356	0.000277661	0.0586904
ENSMUSG00000051029	Gadd45b	growth arrest and DNA-damage-inducible 45 beta [Source:MGI Symbol;Acc:MGI:107776]	516.59	523.41	475.886	612.122	500.021	600.144	618.284	598.901	569.624	806.77	644.41	656.507	721.26	505.933	503.679	623.842	557.42	439.713	453.439	457.557	378.653	538.656	520.502	718.972	533.872	621.247	650.808	630.436	570.611	593.375	625.912	575.727	0.0415191	0.780286	0.973979	575.727	0.0338079	0.812507	0.999856	575.727	0.10102	0.478004	0.987852	575.727	-0.0077112	0.95316	0.992666
ENSMUSG00000051062	Gm43737	predicted gene 43737 [Source:MGI Symbol;Acc:MGI:5663874]	87.4436	74.0433	88.6675	89.6598	88.9425	86.2482	94.3144	98.5533	81.0276	71.0947	144.45	89.2087	105.762	131.342	122.815	93.2548	135.854	144.237	138.292	137.95	163.895	102.2	145.773	132.827	107.571	142.121	114.39	126.337	170.354	185.504	164.814	117.614	0.332685	0.103765	0.831386	117.614	0.493703	0.0116086	0.45875	117.614	0.761002	8.79877e-05	0.0224276	117.614	0.161018	0.365697	0.832293
ENSMUSG00000051111	Tpt1	tumor protein, translationally-controlled 1 [Source:MGI Symbol;Acc:MGI:104890]	10062.7	11818.8	9864.54	9781.77	10207.5	12612	10729.3	9445.2	13999.1	14509.5	10080.2	13441.1	21228.6	12318	11987.6	11680.2	11173.6	12838.5	8519.6	7979.93	7846.46	9537.09	10143.2	9479.46	11910.5	9728.04	10109.6	9307.69	8772.48	8095.59	11500.8	11019	0.355134	0.0797207	0.818551	11019	-0.138404	0.475187	0.999856	11019	-0.226581	0.242418	0.899661	11019	-0.493538	0.00556835	0.203833
ENSMUSG00000051236	Lims1	LIM and senescent cell antigen-like domains 1 [Source:MGI Symbol;Acc:MGI:1195263]	988.785	1018.73	831.678	975.188	1026.2	919.981	1066.48	821.783	849.169	848.499	805.713	829.727	872.967	862.432	814.166	847.332	848.735	802.405	716.726	927.406	832.896	887.339	888.641	917.603	852.601	827.194	757.399	799.303	844.986	777.69	891.71	868.131	-0.240964	0.00336324	0.516438	868.131	-0.201108	0.0105945	0.449094	868.131	-0.302331	0.000125996	0.02712	868.131	0.0398562	0.587021	0.912668
ENSMUSG00000051367	Aacs	acetoacetyl-CoA synthetase [Source:MGI Symbol;Acc:MGI:1926144]	602.688	607.666	638.63	611.015	666.695	661.236	656.171	694.422	532.351	539.392	609.099	540.449	402.241	625.213	557.497	680.117	624.647	593.752	573.115	656.287	638.624	716.605	657.216	669.01	669.332	725.072	727.068	748.017	787.699	701.586	683.073	640.789	-0.221848	0.0678158	0.802914	640.789	0.0556838	0.630598	0.999856	640.789	0.141978	0.219376	0.87714	640.789	0.277532	0.00975059	0.249252
ENSMUSG00000051497	Gm14719	predicted gene 14719 [Source:MGI Symbol;Acc:MGI:3705771]	30.9416	34.4684	30.3041	36.528	30.644	33.2415	44.3358	36.3889	35.6521	29.3652	37.7176	34.6441	56.3484	44.8974	33.1186	28.1372	22.4089	23.8061	9.30813	16.3901	16.2482	24.0471	26.3545	15.8418	23.9047	29.7858	39.8631	26.2682	30.1512	29.7282	28.5804	30.3245	0.185661	0.462777	0.92874	30.3245	-0.567642	0.0277271	0.609939	30.3245	-0.211545	0.397497	0.968086	30.3245	-0.753302	0.00160044	0.125093
ENSMUSG00000051504	Dlg4	discs large MAGUK scaffold protein 4 [Source:MGI Symbol;Acc:MGI:1277959]	7887.41	7659.65	6780.26	7738.41	7613.18	8026.47	8053.81	7038.22	7814.3	8784.83	7533.89	6632.62	6588.43	7390.64	6328.41	7267.44	6624.62	6074.75	7350.77	7170.66	6776.9	7705.9	7119.01	7695.44	6888.54	7744.31	6580.01	6655.85	6609.89	6357.08	6451.56	7195.49	-0.195608	0.0210025	0.689405	7195.49	-0.0880391	0.277289	0.999856	7195.49	-0.274113	0.000722558	0.0720882	7195.49	0.107569	0.149095	0.666207
ENSMUSG00000051678	Rpl23a	ribosomal protein L23A [Source:MGI Symbol;Acc:MGI:3040672]	2024.65	2230.24	1906.91	1852.97	2020.26	2259.52	2120.87	1852.04	2364.39	2341.49	1951.69	2476.19	4441.99	2256.26	1995.4	2275.9	2169.46	2408.62	1461.38	1557.06	1527.33	1944.21	1973.29	1893.7	1546.83	1950.54	1970.62	1916.33	1720.12	1604.14	1990.15	2068.76	0.362578	0.0798074	0.818551	2068.76	-0.196549	0.321187	0.999856	2068.76	-0.213234	0.281818	0.920719	2068.76	-0.559128	0.00212061	0.139071
ENSMUSG00000051786	Naa38	N(alpha)-acetyltransferase 38, NatC auxiliary subunit [Source:MGI Symbol;Acc:MGI:1925554]	918.83	1122.14	855.248	938.66	931.28	1172.44	1013.28	883.19	1255.12	1234.88	1059.3	1336.4	2686.52	1180.06	1097.05	1118.25	1086.83	1040.47	809.808	747.798	654.166	869.304	1002.3	837.176	873.518	1015.27	1022.58	884.362	859.308	769.366	1101.3	1046.96	0.549917	0.0210389	0.689405	1046.96	-0.175662	0.441776	0.999856	1046.96	-0.163462	0.474085	0.987852	1046.96	-0.72558	0.000536829	0.0816086
ENSMUSG00000051817	Tmco6	transmembrane and coiled-coil domains 6 [Source:MGI Symbol;Acc:MGI:1919233]	205.829	190.215	172.845	214.741	221.235	202.144	194.272	191.8	175.02	190.101	193.403	201.802	264.404	188.971	184.912	207.411	138.655	163.842	202.119	219.9	158.243	222.436	178.717	174.259	119.524	208.501	165.519	157.609	152.263	133.182	144.808	185.785	0.04028	0.812272	0.977956	185.785	-0.190023	0.245833	0.999856	185.785	-0.449191	0.00647493	0.235414	185.785	-0.230303	0.128179	0.633581
ENSMUSG00000052160	Rpl15-ps6	ribosomal protein L15, pseudogene 6 [Source:MGI Symbol;Acc:MGI:3642192]	539.459	532.346	500.578	500.324	543.371	519.286	577.172	533.704	525.059	500.754	547.307	628.791	1263.94	560.882	543.697	670.47	551.818	505.529	490.672	470.532	361.699	515.811	510.619	537.401	308.769	581.249	570.216	526.614	257.039	413.817	249.603	526.799	0.475627	0.0768195	0.810427	526.799	-0.155504	0.546288	0.999856	526.799	-0.439735	0.0883973	0.685304	526.799	-0.631131	0.00762382	0.225156
ENSMUSG00000052336	Anks1	ankyrin repeat and SAM domain containing 1 [Source:MGI Symbol;Acc:MGI:2446180]	1895.51	1982.57	1608.36	1753.35	2003.07	1907.34	1804.07	1659.49	1801.24	1839.19	1611.43	1551.19	1607.23	1408.57	1775.99	1649.64	1682.06	1572.6	1739.29	1877.35	2039.5	1708.55	1770.69	1682.88	2102.62	1930.97	1899.56	1966.36	1969.62	2188	1927.27	1805.75	-0.244322	0.0162819	0.684023	1805.75	-0.0500924	0.606099	0.999856	1805.75	0.0627002	0.518188	0.993359	1805.75	0.19423	0.0303682	0.378088
ENSMUSG00000052428	Nos1ap	nitric oxide synthase 1 (neuronal) adaptor protein [Source:MGI Symbol;Acc:MGI:1917979]	893.269	805.54	785.661	800.296	988.084	674.713	894.778	686.841	607.707	621.306	861.085	605.406	623.3	621.862	779.667	729.156	1058.82	845.816	1654.19	1354.91	1319.63	1350.25	1266.66	1124.76	1140.45	1102.93	882.188	835.578	1406.55	1367.5	1045.09	969.416	-0.310129	0.116583	0.835807	969.416	0.489012	0.00942576	0.432692	969.416	0.377276	0.0452457	0.532827	969.416	0.799141	4.14711e-06	0.00507828
ENSMUSG00000052479	Polr3e	polymerase (RNA) III (DNA directed) polypeptide E [Source:MGI Symbol;Acc:MGI:1349452]	509.863	487.665	490.477	480.399	517.212	507.607	535.255	468.507	450.513	500.754	425.326	464.232	407.443	429.541	482.98	438.137	441.174	501.328	507.958	544.97	577.87	518.216	457.086	572.74	548.812	552.314	500.888	475.329	513.324	533.919	523.022	496.142	-0.248839	0.00546018	0.571326	496.142	0.0241472	0.776491	0.999856	496.142	-0.0296701	0.727497	0.99702	496.142	0.272987	0.000637476	0.0893829
ENSMUSG00000052684	C130013H08Rik	RIKEN cDNA C130013H08 gene [Source:MGI Symbol;Acc:MGI:3697343]	60.5378	60.0006	68.4648	65.3077	69.5097	62.8893	74.9679	45.4862	63.2015	74.1857	56.9777	58.895	74.5533	67.011	73.1369	76.3724	68.6271	54.614	35.9028	49.1703	51.5703	63.7249	60.9448	48.7439	54.7816	49.3593	49.3956	52.5363	48.9956	51.1325	54.3028	59.3245	0.0682544	0.688476	0.966858	59.3245	-0.319169	0.0602347	0.753273	59.3245	-0.436998	0.010704	0.304613	59.3245	-0.387423	0.0143467	0.278268
ENSMUSG00000053093	Edc4	enhancer of mRNA decapping 4 [Source:MGI Symbol;Acc:MGI:2446249]	511.208	472.345	547.718	442.764	562.804	518.388	484.47	595.111	613.379	564.121	521.627	575.093	500.201	566.243	564.396	582.842	529.409	603.554	922.835	775.798	644.275	584.345	561.681	517.904	747.022	798.26	569.349	541.625	625.637	675.425	573.514	591.574	0.0843431	0.590619	0.956686	591.574	0.299897	0.0452522	0.693079	591.574	0.194073	0.195443	0.858492	591.574	0.215554	0.117703	0.618702
ENSMUSG00000053110	Pigp	phosphatidylinositol glycan anchor biosynthesis, class P [Source:MGI Symbol;Acc:MGI:1860433]	659.19	649.794	655.466	635.367	650.252	685.494	741.618	636.806	671.719	749.585	672.497	774.297	1172.91	704.286	761.728	676.901	677.868	676.373	613.007	570.921	506.519	621.618	676.158	642.2	644.431	698.69	667.274	557.886	591.717	582.673	711.653	674.6	0.259649	0.07259	0.80679	674.6	-0.0757976	0.585386	0.999856	674.6	-0.153053	0.270954	0.920141	674.6	-0.335447	0.00856099	0.236109
ENSMUSG00000053113	Psma6	proteasome subunit alpha 6 [Source:MGI Symbol;Acc:MGI:1347006]	3142.59	3791.53	3012.45	3120.38	3300.59	3810.19	3519.46	3312.15	3843.14	3625.83	3425.88	3718.18	7464	4067.57	3666.51	3926.35	3168.05	3575.11	3418.74	2914.7	3010.86	3070.82	3263.84	3159.82	2187.28	3696.84	3452.49	3251	3281.95	3113.14	3434.42	3491.57	0.432484	0.0158964	0.683742	3491.57	-0.204039	0.23462	0.996067	3491.57	-0.099666	0.561458	0.995908	3491.57	-0.636523	5.40137e-05	0.0268142
ENSMUSG00000053414	Cdip1	cell death inducing Trp53 target 1 [Source:MGI Symbol;Acc:MGI:1913876]	6239.43	6328.15	5945.21	6648.1	6405.35	6881.89	6988.94	5958.69	5918.26	6757.08	6319.71	5879.11	5628.78	6662.9	5884.07	6637.97	6091.01	5367.57	5933.27	5909.31	6447.7	6503.55	6101.07	6645.01	5611.63	6413.31	5735.09	5416.25	6070.94	5737.55	5580.81	6137.13	-0.123082	0.110734	0.833702	6137.13	-0.111903	0.129526	0.929583	6137.13	-0.243389	0.000982027	0.0868668	6137.13	0.0111786	0.869298	0.983442
ENSMUSG00000053453	Rpf2	ribosome production factor 2 homolog [Source:MGI Symbol;Acc:MGI:1914489]	461.433	435.324	420.89	450.513	462.65	477.959	460.287	479.121	457.806	465.206	459.834	521.394	666.645	542.119	482.98	514.509	484.592	498.528	389.612	403.606	403.379	405.194	454.615	382.639	457.178	474.02	432.428	485.336	444.73	384.089	463.956	463.662	0.243892	0.0261274	0.697747	463.662	-0.0990834	0.350717	0.999856	463.662	-0.0785469	0.458836	0.984446	463.662	-0.342975	0.000434248	0.0745445
ENSMUSG00000053461	Setd7	SET domain containing (lysine methyltransferase) 7 [Source:MGI Symbol;Acc:MGI:1920501]	3267.7	3040.88	3354.77	3483.45	3803.6	3157.94	3633.93	3129.45	3022.33	3259.54	3092.04	2750.75	2526.14	2786.99	2812.32	2796.04	2274.5	2218.17	2940.04	3699.38	2892.18	2989.06	2698.87	3326.77	2349.63	3413.45	2632.7	2581.79	2917.13	2281.94	2252.14	2926.44	-0.371501	0.010434	0.663597	2926.44	-0.257223	0.0636296	0.766086	2926.44	-0.479265	0.000552452	0.063326	2926.44	0.114278	0.370613	0.832518
ENSMUSG00000053754	Mrps36	mitochondrial ribosomal protein S36 [Source:MGI Symbol;Acc:MGI:1913378]	683.405	882.137	572.41	762.661	709.297	917.286	752.097	696.696	929.387	992.234	749.537	907.677	1539.61	895.937	687.211	807.136	624.647	768.797	565.137	483.508	471.197	567.512	658.039	587.364	464.15	646.778	662.941	575.398	597.747	514.893	751.666	724.911	0.31074	0.158947	0.858603	724.911	-0.438437	0.0383808	0.664958	724.911	-0.352631	0.0956197	0.699833	724.911	-0.749177	0.000117118	0.0413696
ENSMUSG00000054196	Kmt5a	lysine methyltransferase 5A [Source:MGI Symbol;Acc:MGI:1915206]	1852.46	1823	1538.77	1802.05	1879	1883.09	1780.69	1611.73	1598.67	1783.55	1691.68	1359.78	1571.69	1487.64	1426.86	1529.06	1556.01	1429.77	1473.34	1522.23	1383.92	1640.01	1607.63	1720.66	1653.41	1607.58	1412.54	1548.57	1528.66	1493.55	1682.44	1616.54	-0.295904	0.000195751	0.154404	1616.54	-0.167322	0.027518	0.608617	1616.54	-0.269265	0.000396222	0.0525727	1616.54	0.128582	0.0679571	0.50723
ENSMUSG00000054452	Eif3i	eukaryotic translation initiation factor 3, subunit I [Source:MGI Symbol;Acc:MGI:1860763]	2581.6	2655.35	2579.21	2333.37	2606.99	2803.07	2721.41	2694.3	3036.1	2999.89	2732.52	3264.34	5953	3002.76	2943.42	3026.76	3043.4	2989.76	2678.08	2356.08	2331.26	2534.57	2711.22	2538.34	2701.23	3148.79	2494.91	2650.58	2541.74	2400.85	2749.44	2838.17	0.461464	0.00724479	0.618185	2838.17	0.00893268	0.956689	0.999856	2838.17	-0.078141	0.634776	0.99702	2838.17	-0.452531	0.00272918	0.150702
ENSMUSG00000054509	Abca7	ATP-binding cassette, sub-family A (ABC1), member 7 [Source:MGI Symbol;Acc:MGI:1351646]	1054.7	912.775	933.814	874.459	1049.37	899.317	973.776	980.227	1123.04	1026.24	926.088	1018.54	1047.21	1001.14	1057.04	1099.76	1138.65	1201.51	1618.29	1300.96	1057.54	1207.17	1155.48	1294.15	1335.68	1411	1162.96	1110.77	1267.86	1132.05	1249.92	1119.38	0.109025	0.318341	0.891439	1119.38	0.394285	0.000156375	0.0618224	1119.38	0.282754	0.0067549	0.240544	1119.38	0.28526	0.00293085	0.155589
ENSMUSG00000054889	Gm10419	predicted gene 10419 [Source:MGI Symbol;Acc:MGI:3642823]	1195.96	1256.18	1130.23	1133.48	1151.02	1318.88	1313.95	968.097	1067.13	1285.89	1198.14	1076.57	1216.26	1033.98	1062.56	1040.27	1152.66	1086.68	1038.52	1147.31	1074.5	1302.15	1137.36	1247.84	1241.05	1182.07	1201.09	1438.49	1208.31	1407.93	1323.27	1178.71	-0.212425	0.0226774	0.691042	1178.71	-0.0461693	0.604053	0.999856	1178.71	0.0594954	0.503168	0.991883	1178.71	0.166255	0.043835	0.435222
ENSMUSG00000055013	Ola1	Obg-like ATPase 1 [Source:MGI Symbol;Acc:MGI:1914309]	2693.26	2940.03	2837.36	2809.34	3121.96	3163.33	2947.12	2619.24	2889.44	2967.43	2877.77	2966.4	2994.27	3144.83	3179.39	3169.05	2851.53	2865.13	2702.02	2769.93	2589.82	2683.66	2814.99	2727.22	2885.5	3021.98	2710.69	2741.9	2687.98	2650.57	2795.17	2866.86	0.0204625	0.696738	0.968474	2866.86	-0.121338	0.0161662	0.515937	2866.86	-0.179449	0.000378631	0.0512925	2866.86	-0.1418	0.00232815	0.143344
ENSMUSG00000055044	Polr2d	polymerase (RNA) II (DNA directed) polypeptide D [Source:MGI Symbol;Acc:MGI:1916491]	344.393	252.769	271.614	283.369	273.554	321.634	275.688	269.885	264.96	309.107	240.751	287.546	342.425	282.116	291.168	313.529	270.307	274.47	265.947	221.266	228.181	263.316	255.309	272.966	219.127	259.562	255.644	251.424	245.732	221.178	210.543	269.825	0.0852038	0.443133	0.928257	269.825	-0.19204	0.0758412	0.804914	269.825	-0.289614	0.00763048	0.257074	269.825	-0.277244	0.00561457	0.203986
ENSMUSG00000055128	Pafah1b3	platelet-activating factor acetylhydrolase, isoform 1b, subunit 3 [Source:MGI Symbol;Acc:MGI:108414]	1029.14	1081.29	887.797	840.145	1013.5	994.55	1014.08	912.756	1178.95	1225.61	1101.03	1376.24	2716	1233	1114.99	1247.68	1226.88	1212.71	1182.13	835.212	955.817	1006.37	1127.48	1023.62	960.173	1230.58	1007.84	966.919	1007.05	1042.87	1167.03	1132.89	0.647966	0.00249717	0.500816	1132.89	0.0868863	0.672148	0.999856	1132.89	0.0437399	0.831302	0.998198	1132.89	-0.56108	0.00288571	0.155439
ENSMUSG00000055296	Ovca2	candidate tumor suppressor in ovarian cancer 2 [Source:MGI Symbol;Acc:MGI:2179725]	127.802	127.661	162.744	204.778	169.663	194.957	170.895	164.508	204.19	216.375	168.526	187.944	194.185	144.744	183.532	181.686	156.862	138.635	115.687	125.657	115.857	163.521	158.951	190.101	182.273	157.439	157.719	207.644	163.57	160.532	167.672	167.392	-0.0245179	0.869522	0.985478	167.392	-0.0683929	0.634066	0.999856	167.392	-0.0621077	0.66513	0.99702	167.392	-0.043875	0.74244	0.95753
ENSMUSG00000055652	Nup37	nucleoporin 37 [Source:MGI Symbol;Acc:MGI:1919964]	73.9907	66.3837	59.4858	54.2386	65.0252	55.702	72.5496	70.5035	79.4071	61.8215	73.8302	94.4053	128.301	92.4752	82.7965	84.4116	70.0277	89.6229	87.7624	77.8529	64.9927	73.3438	66.7099	46.3067	42.8293	68.9329	80.5928	53.7872	63.3175	73.726	66.6877	71.9462	0.593128	0.00329875	0.513481	71.9462	-0.108472	0.590169	0.999856	71.9462	0.0717013	0.718715	0.99702	71.9462	-0.7016	0.000106462	0.0391098
ENSMUSG00000056145	Mterf2	mitochondrial transcription termination factor 2 [Source:MGI Symbol;Acc:MGI:1921488]	242.151	217.024	202.027	201.458	216.751	230.894	220.873	210.753	186.363	194.738	171.736	227.785	323.353	242.58	251.149	227.509	205.881	235.26	249.99	242.437	192.152	167.128	198.482	208.38	198.21	205.948	219.247	206.393	217.088	200.963	218.164	216.992	0.228995	0.0648116	0.792619	216.992	-0.184408	0.129074	0.929583	216.992	-0.0658546	0.585205	0.996361	216.992	-0.413402	0.000212515	0.0515552
ENSMUSG00000056493	Herc1	HECT and RLD domain containing E3 ubiquitin protein ligase family member 1 [Source:MGI Symbol;Acc:MGI:2384589]	1681.61	1428.53	1551.12	1262.98	1740.73	1533.6	1298.64	1535.16	1780.99	1497.62	1575.31	1803.23	1317.69	1909.14	1799.44	1717.98	1609.24	2029.12	3025.14	2339.69	2000.64	1691.72	1740.22	1876.64	2061.78	1843.32	1876.17	2106.46	1949.27	2453.17	2116.86	1815.94	0.145305	0.363307	0.90703	1815.94	0.273586	0.0734382	0.80173	1815.94	0.461948	0.00248969	0.147769	1815.94	0.128281	0.360941	0.831249
ENSMUSG00000056508	Lingo4	leucine rich repeat and Ig domain containing 4 [Source:MGI Symbol;Acc:MGI:2444651]	201.793	146.81	175.09	181.533	207.034	176.989	158.803	222.124	159.624	173.1	261.616	120.388	177.714	180.93	160.073	189.725	205.881	194.65	638.272	610.531	278.338	212.817	181.187	271.747	206.178	385.513	162.052	158.86	246.486	250.906	158.145	225.765	-0.0299692	0.930309	0.991707	225.765	0.475191	0.145985	0.950617	225.765	0.110202	0.736524	0.99702	225.765	0.50516	0.0930674	0.572428
ENSMUSG00000056673	Skiv2l	superkiller viralicidic activity 2-like (S. cerevisiae) [Source:MGI Symbol;Acc:MGI:1099835]	1716.58	1677.46	1634.18	1385.85	1745.96	1803.13	1514.67	1777.75	2069.45	1876.28	1903.54	2069.99	2150.78	1948.68	1755.29	1929.41	2243.69	2243.37	2414.8	2059.01	1899.62	1974.27	2244.25	2022.87	2868.57	2245.85	2080.68	2254.06	2154.3	2285.51	2342.64	2025.53	0.206267	0.0685911	0.803528	2025.53	0.428867	7.43812e-05	0.043664	2025.53	0.397382	0.000241797	0.0372309	2025.53	0.222599	0.0251288	0.356146
ENSMUSG00000056899	Rpl17-ps4	ribosomal protein L17, pseudogene 4 [Source:MGI Symbol;Acc:MGI:3651043]	9.417	11.4895	10.1014	6.64146	8.96899	12.5779	8.86717	12.8877	21.0672	6.18215	5.61752	14.7238	31.2084	16.0826	16.5593	11.2549	2.80111	12.6032	9.30813	5.46336	7.77087	7.21414	9.05936	9.74877	14.9404	5.95716	10.3991	6.25433	6.78401	0	5.71609	10.4801	0.895024	0.073888	0.808263	10.4801	-0.108734	0.829755	0.999856	10.4801	-0.743954	0.158918	0.810301	10.4801	-1.00376	0.0250641	0.355981
ENSMUSG00000057130	Hsd17b7	hydroxysteroid (17-beta) dehydrogenase 7 [Source:MGI Symbol;Acc:MGI:1330808]	1178.47	1152.78	1087.58	1040.5	1093.47	1167.94	1276.07	745.215	861.323	1021.6	912.445	1282.7	863.432	1093.62	1050.14	1191.41	1400.55	1352.75	1416.17	1188.96	1108.41	1775.88	1804.46	1816.93	1496.04	1328.45	1405.61	1435.99	1686.96	1096.38	1587.17	1263.51	-0.167524	0.301229	0.891005	1263.51	0.479408	0.00192302	0.202488	1263.51	0.291628	0.0593399	0.590024	1263.51	0.646931	5.45946e-06	0.00567884
ENSMUSG00000057236	Ankrd29	ankyrin repeat domain 29 [Source:MGI Symbol;Acc:MGI:2687055]	1177.12	1091.5	1095.44	1170	1136.82	1216.46	1269.62	964.307	1168.42	1077.24	1061.71	1216.01	1258.74	1102.33	1123.27	1154.43	1086.83	1121.69	1155.54	1139.79	957.229	999.158	1053.36	1066.27	1042.84	1113.99	1052.91	1000.69	1043.23	977.464	1010.79	1097.81	-0.0578388	0.463358	0.92874	1097.81	-0.193606	0.0106775	0.449187	1097.81	-0.246345	0.00116895	0.0980299	1097.81	-0.135767	0.0531745	0.464323
ENSMUSG00000057262	Rps7-ps3	ribosomal protein S7, pseudogene 3 [Source:MGI Symbol;Acc:MGI:3648396]	757.396	639.581	590.368	768.196	568.783	735.805	851.248	355.55	799.742	814.498	618.729	815.004	2243.53	955.577	681.691	922.901	515.404	754.793	247.33	271.119	454.242	746.664	594.624	377.765	695.229	714.008	377.833	637.941	358.799	482.786	665.924	679.468	0.741406	0.0422134	0.745563	679.468	-0.1995	0.568144	0.999856	679.468	-0.510587	0.144308	0.791684	679.468	-0.940906	0.00335782	0.163598
ENSMUSG00000057457	Mrpl16	mitochondrial ribosomal protein L16 [Source:MGI Symbol;Acc:MGI:2137219]	874.436	851.498	765.458	821.328	888.677	907.403	834.32	829.364	1093.87	1057.15	889.173	1035.86	1640.17	946.866	841.765	1035.45	840.332	820.61	859.008	758.725	669.707	805.579	919.937	865.204	999.018	888.468	834.525	780.54	875.891	734.882	885.041	903.544	0.349593	0.025527	0.697501	903.544	0.0312365	0.835168	0.999856	903.544	-0.0918065	0.541134	0.993359	903.544	-0.318356	0.0208248	0.329183
ENSMUSG00000057766	Pex19	peroxisomal biogenesis factor 19 [Source:MGI Symbol;Acc:MGI:1334458]	1809.41	1686.4	1718.35	1869.57	1790.81	1924.41	1981.41	1563.21	1635.14	1860.83	1972.55	1983.38	1523.14	1702.08	1711.13	1859.47	2142.85	1869.48	1912.16	1830.23	1662.26	2242.4	2314.26	2049.68	2438.28	2185.43	2091.95	1930.08	2274.91	1763.48	1994.91	1923.7	-0.160294	0.116319	0.835807	1923.7	0.242667	0.0126924	0.469231	1923.7	0.0841301	0.388025	0.965799	1923.7	0.402961	7.17483e-06	0.00646347
ENSMUSG00000057841	Sec23b	SEC23 homolog B, COPII coat complex component [Source:MGI Symbol;Acc:MGI:1350925]	847.53	751.923	698.116	794.762	828.137	795.101	800.464	893.045	956.936	945.868	883.555	917.204	938.852	894.597	901.102	903.607	910.36	854.219	1119.64	1017.55	930.385	864.495	886.171	898.106	1222.13	1193.13	906.452	939.4	1015.34	1025.03	940.297	920.855	0.170816	0.121121	0.837239	920.855	0.327608	0.00187148	0.202488	920.855	0.256592	0.0149226	0.348979	920.855	0.156792	0.105176	0.595934
ENSMUSG00000058050	Rnf40	ring finger protein 40 [Source:MGI Symbol;Acc:MGI:2142048]	1038.56	1131.08	979.832	948.622	1186.9	1115.84	1000.38	1056.8	1195.97	1251.88	1056.9	1060.98	853.896	1043.36	928.701	1053.14	1253.5	1081.08	1124.95	1139.11	1057.54	1078.51	1185.13	1112.58	1454.2	1208.45	1144.76	1214.59	1220.37	1249.77	1239.44	1127.3	-0.181563	0.0779796	0.813775	1127.3	0.134295	0.171471	0.964059	1127.3	0.140183	0.153299	0.802702	1127.3	0.315858	0.000506881	0.080262
ENSMUSG00000058057	Rpl6	ribosomal protein L6 [Source:MGI Symbol;Acc:MGI:108057]	5417.46	6012.83	5341.37	5027.59	5684.84	6130.81	5886.99	5262.75	6801.46	6466.52	5297.32	7030.16	12979.2	6370.07	6164.2	6519.79	6463.55	6636.3	4708.59	4488.84	4569.27	5379.34	5856.47	5515.37	5677.37	5504.42	5644.96	5576.36	5264.39	4990.77	5824.69	5966.35	0.440681	0.0221228	0.689405	5966.35	-0.0789185	0.668372	0.999856	5966.35	-0.111935	0.543453	0.993359	5966.35	-0.5196	0.00213329	0.139071
ENSMUSG00000058407	Immp2l	IMP2 inner mitochondrial membrane peptidase-like (S. cerevisiae) [Source:MGI Symbol;Acc:MGI:2135611]	174.887	160.853	131.318	171.571	166.674	175.192	159.609	182.703	244.703	228.739	167.723	215.66	351.961	215.775	161.453	172.039	184.873	184.847	126.325	131.121	113.737	129.855	129.302	74.3344	169.325	154.035	175.918	113.829	135.68	120.102	197.205	169.71	0.434327	0.0936849	0.823957	169.71	-0.342868	0.171689	0.964059	169.71	-0.166323	0.50591	0.991883	169.71	-0.777195	0.000724298	0.0935631
ENSMUSG00000058546	Synm	synemin, intermediate filament protein [Source:MGI Symbol;Acc:MGI:2661187]	2425.55	2485.56	2466.98	2297.95	2736.29	2751.86	2352.22	2134.82	2476.2	2435.77	2381.03	2149.67	1416.51	2179.2	2534.95	2644.9	2536.4	2477.23	2876.21	2912.66	2693.66	2706.51	2663.45	3041.62	3084.7	2427.12	2668.23	2953.29	2882.45	3106.01	2741.82	2569.6	-0.253129	0.0695581	0.804101	2569.6	0.0913129	0.493189	0.999856	2569.6	0.135089	0.310605	0.934025	2569.6	0.344442	0.00498056	0.194231
ENSMUSG00000058665	Psma3	proteasome subunit alpha 3 [Source:MGI Symbol;Acc:MGI:104883]	2378.46	2497.05	2365.96	2313.44	2538.22	2674.59	2548.1	2345.57	2717.67	2863.88	2418.74	3096.32	4676.92	2730.7	3184.91	2666.6	2801.11	2761.51	2444.05	2105.44	1974.51	2054.83	2448.5	2138.64	2625.53	2565.83	2474.11	2375.39	2264.35	2103.57	2700.85	2591.93	0.357545	0.024752	0.697501	2591.93	-0.127984	0.401269	0.999856	2591.93	-0.117925	0.439255	0.977314	2591.93	-0.485529	0.000525233	0.0816086
ENSMUSG00000058715	Rusc2	RUN and SH3 domain containing 2 [Source:MGI Symbol;Acc:MGI:2140371]	4123.3	4048.13	3758.83	3669.41	4172.07	4216.28	4027.31	4010.36	4506.76	4381.6	4173.01	4223.12	4675.19	4095.71	3898.34	4319.46	4407.54	4468.54	5658.01	5029.03	4158.83	4671.16	4499.21	4534.4	4332.73	5229.54	4476.8	4339.25	4481.22	4725.6	4927.27	4389.32	0.03785	0.674151	0.965638	4389.32	0.169342	0.0491269	0.711473	4389.32	0.14942	0.0825552	0.66607	4389.32	0.131492	0.0966023	0.579488
ENSMUSG00000058927	Top3a	topoisomerase (DNA) III alpha [Source:MGI Symbol;Acc:MGI:1197527]	75.336	58.724	70.7095	71.9492	72.4993	76.3656	70.1313	84.1494	101.285	102.005	85.0653	76.2171	75.4202	84.4339	45.5381	102.098	102.24	85.4219	114.357	109.95	125.747	102.2	97.1823	113.329	75.6983	95.3146	94.4582	95.0657	79.1468	108.211	106.7	89.0577	0.108141	0.574809	0.953497	89.0577	0.402453	0.0279599	0.609939	89.0577	0.400377	0.0286028	0.457382	89.0577	0.294311	0.0807589	0.540707
ENSMUSG00000059278	Gm8566	predicted pseudogene 8566 [Source:MGI Symbol;Acc:MGI:3647296]	224.663	254.045	180.702	189.282	231.699	242.573	202.333	213.785	270.632	307.562	208.651	297.94	554.815	263.353	255.289	265.294	235.293	263.267	179.514	171.413	154.711	203.198	232.249	182.79	229.087	216.16	234.846	197.637	222.365	166.478	222.927	233.735	0.571257	0.0136738	0.675355	233.735	-0.0825696	0.711825	0.999856	233.735	-0.108001	0.628975	0.99702	233.735	-0.653826	0.00138054	0.120995
ENSMUSG00000059363	Uap1	UDP-N-acetylglucosamine pyrophosphorylase 1 [Source:MGI Symbol;Acc:MGI:1334459]	1335.87	1286.82	1185.23	1188.82	1296.02	1388.96	1288.96	1123.51	1257.55	1424.98	1217.4	1540.8	1347.16	1262.49	1261.27	1305.57	1606.43	1529.19	1582.38	1298.91	1156.45	1680.89	1736.93	1614.64	1684.29	1653.54	1551.19	1314.66	1631.93	1179.62	1638.61	1418.41	-0.0332678	0.78294	0.973979	1418.41	0.338085	0.00335114	0.261767	1418.41	0.145397	0.20763	0.869481	1418.41	0.371353	0.000465228	0.0776847
ENSMUSG00000059439	Vcpkmt	valosin containing protein lysine (K) methyltransferase [Source:MGI Symbol;Acc:MGI:2684917]	551.567	617.879	532.005	607.694	609.144	655.846	643.273	531.43	617.43	678.49	615.519	598.478	753.335	578.975	580.956	562.744	526.608	463.519	434.823	430.923	451.417	484.55	490.853	651.949	493.035	498.699	522.553	515.356	491.464	503.002	570.656	555.587	-0.0383325	0.736978	0.971812	555.587	-0.282527	0.0101739	0.445904	555.587	-0.288685	0.00861474	0.273398	555.587	-0.244195	0.0163564	0.298051
ENSMUSG00000059456	Pank2	pantothenate kinase 2 [Source:MGI Symbol;Acc:MGI:1921700]	788.337	870.647	794.64	843.466	871.487	965.8	889.941	745.215	806.225	854.682	779.23	739.653	735.997	823.565	783.807	813.568	787.111	774.398	772.575	800.383	755.187	817.603	767.575	814.023	799.812	733.582	803.328	706.739	762.825	830.012	770.719	800.088	-0.201091	0.00302654	0.500816	800.088	-0.210446	0.00124141	0.173011	800.088	-0.228778	0.00044521	0.0552859	800.088	-0.00935421	0.878424	0.983979
ENSMUSG00000059734	Gm9844	predicted pseudogene 9844 [Source:MGI Symbol;Acc:MGI:3704288]	413.003	517.027	316.509	438.337	356.517	568.699	457.868	332.049	599.604	661.49	403.659	629.657	777.609	294.848	404.323	295.843	393.556	382.298	183.503	165.95	170.959	309.006	316.254	389.951	354.587	308.07	305.906	341.486	367.844	247.339	564.94	400.677	-0.0570249	0.867884	0.985465	400.677	-0.458215	0.162863	0.95617	400.677	-0.333926	0.308888	0.934025	400.677	-0.40119	0.184065	0.703776
ENSMUSG00000060036	Atp5o	ATP synthase, H+ transporting, mitochondrial F1 complex, O subunit [Source:MGI Symbol;Acc:MGI:106341]	7456.92	8001.78	6850.96	6939.22	7675.96	8189.99	7836.97	7499.15	8827.15	8610.18	7793.1	9249.99	19186.2	9047.83	8257.57	8840.71	8669.43	7840.61	7320.18	6174.28	6189.14	7119.15	7767.17	6987.43	6963.24	8269.39	7516.79	7041.12	7047.08	6782.79	7917.74	8077.61	0.520537	0.00704577	0.614047	8077.61	-0.090294	0.625073	0.999856	8077.61	-0.121803	0.50977	0.992866	8077.61	-0.610831	0.000318842	0.0603762
ENSMUSG00000060073	Gm3788	predicted gene 3788 [Source:MGI Symbol;Acc:MGI:3781961]	446.635	629.368	395.075	522.462	467.882	694.478	520.745	428.328	677.391	758.858	487.922	694.615	977.862	290.828	556.117	319.96	407.561	450.915	191.482	189.169	154.004	417.218	263.545	458.192	452.198	388.067	331.037	452.813	443.976	280.634	726.896	469.063	-0.0658787	0.861954	0.984829	469.063	-0.503582	0.165027	0.957981	469.063	-0.327029	0.367014	0.956054	469.063	-0.437704	0.189369	0.709285
ENSMUSG00000060126	Nyap1	neuronal tyrosine-phosphorylated phosphoinositide 3-kinase adaptor 1 [Source:MGI Symbol;Acc:MGI:2443880]	2631.38	2895.35	2350.25	2426.35	2682.47	2892.91	2773.81	2480.51	2718.48	2860.79	2687.58	2471.86	2370.97	2512.24	2517.01	2563.7	2509.79	2505.24	3155.46	2665.44	2546.02	3093.66	2768.87	2871.01	2988.09	2860.29	2630.96	2870.74	2960.09	3020.39	3203.87	2723.76	-0.159836	0.0642964	0.792619	2723.76	0.0673382	0.414493	0.999856	2723.76	0.0778151	0.345576	0.946303	2723.76	0.227174	0.00283064	0.155036
ENSMUSG00000060550	Ppia	peptidylprolyl isomerase A [Source:MGI Symbol;Acc:MGI:97749]	24851.5	29282.9	23494.6	23858.4	24998.1	31654.9	26789.3	23699.8	33919.8	36395.8	26972.9	36990.4	64536.3	30922.9	32169.2	31069.1	28513.9	30656.6	24243.7	20042.3	19318.4	25605.4	26215.3	24914.2	26188.6	25663.5	27859.1	28654.8	24179	21939.4	30312.4	28650.1	0.51241	0.0167031	0.688063	28650.1	-0.11306	0.580818	0.999856	28650.1	-0.0649797	0.750965	0.99702	28650.1	-0.625469	0.000881693	0.0963984
ENSMUSG00000060950	Tmem169	transmembrane protein 169 [Source:MGI Symbol;Acc:MGI:2442781]	468.159	491.494	429.869	461.582	513.475	528.27	463.511	369.954	461.047	459.024	402.054	420.926	387.504	391.344	448.481	401.96	428.569	404.704	315.147	357.85	374.414	402.79	440.615	389.951	477.098	382.96	355.302	416.538	404.779	340.091	398.221	419.367	-0.305537	0.00436354	0.571326	419.367	-0.259472	0.011472	0.458217	419.367	-0.388852	0.000159894	0.0301402	419.367	0.0460654	0.632216	0.925428
ENSMUSG00000061039	Rpp38	ribonuclease P/MRP 38 subunit [Source:MGI Symbol;Acc:MGI:2443607]	139.91	142.98	133.562	114.012	134.535	148.239	142.681	128.119	141.798	163.827	138.03	167.158	350.227	150.105	155.933	151.941	128.851	148.438	152.919	131.121	140.582	123.843	145.773	142.576	120.52	169.354	129.122	126.337	124.374	115.346	126.707	145.353	0.513343	0.0168385	0.688312	145.353	-0.0107583	0.958789	0.999856	145.353	-0.187806	0.36886	0.956168	145.353	-0.524101	0.0057665	0.205489
ENSMUSG00000061175	Dcaf8	DDB1 and CUL4 associated factor 8 [Source:MGI Symbol;Acc:MGI:91860]	2660.97	2472.79	2471.47	2599.03	2729.56	2775.22	2719.8	2557.84	2451.09	2667.6	3165.07	2751.61	2036.35	2643.58	2873.04	2806.49	3173.65	3051.38	3680.7	3168.07	3199.48	3789.83	3477.15	3137.89	3570.77	3575.15	3225.44	2799.44	3630.95	3025.14	3115.27	2986.39	-0.0827403	0.44341	0.928257	2986.39	0.356651	0.000539439	0.114661	2986.39	0.205346	0.0464482	0.539966	2986.39	0.439391	3.60092e-06	0.00486681
ENSMUSG00000061232	Gramd1a	GRAM domain containing 1A [Source:MGI Symbol;Acc:MGI:105490]	1474.43	1327.67	1216.65	1141.22	1441.02	1310.79	1264.78	1382.78	1519.27	1364.71	1403.58	1524.34	1537.88	1331.51	1435.14	1398.82	1529.4	1565.6	2047.79	1729.84	1463.75	1640.01	1490.68	1883.95	1832.69	1976.08	1509.6	1784.98	1800.78	1956.12	1685.29	1558.54	0.0901473	0.422748	0.921884	1558.54	0.39802	0.000209759	0.0709828	1558.54	0.383302	0.000356832	0.0490252	1558.54	0.307872	0.00181652	0.131362
ENSMUSG00000061458	Lsm10	U7 snRNP-specific Sm-like protein LSM10 [Source:MGI Symbol;Acc:MGI:2151045]	126.457	139.15	99.8912	116.226	111.365	116.794	158.803	131.152	118.3	148.371	118.77	132.514	257.469	137.373	128.335	141.49	133.053	117.63	97.0705	84.6821	88.3053	134.664	109.536	107.237	130.48	120.845	97.058	93.8149	93.4686	96.3195	135.281	123.628	0.36909	0.0841786	0.821701	123.628	-0.0985579	0.634637	0.999856	123.628	-0.320938	0.123959	0.761695	123.628	-0.467648	0.0137177	0.272737
ENSMUSG00000061474	Rpl32	ribosomal protein L32 [Source:MGI Symbol;Acc:MGI:98038]	2245.28	2486.83	2126.9	1938.2	2061.37	2831.82	2257.1	2039.3	3144.68	3101.89	2009.47	2975.93	6779.15	2457.29	2729.53	2384.43	2876.74	2914.15	1779.18	1404.08	1439.73	2058.43	2133.07	2071.61	3140.48	2043.31	2163.87	1926.33	1873.9	1621.97	2454.11	2448.62	0.5901	0.0514017	0.766564	2448.62	-0.0579891	0.84139	0.999856	2448.62	-0.247089	0.393898	0.966382	2448.62	-0.648089	0.0148742	0.283411
ENSMUSG00000061559	Rpl18a	ribosomal protein L18A [Source:MGI Symbol;Acc:MGI:1924058]	3232.72	3252.8	3011.33	2783.88	3067.39	3549.65	3258.28	3058.19	3988.18	3904.02	3024.63	3749.36	9029.62	3672.87	3164.21	3669.09	3641.44	3597.52	2651.49	2389.54	2330.55	3100.88	3352.79	3415.73	3046.86	3199	3266.17	3195.96	2987.23	2719.54	3381.07	3411.12	0.569402	0.0163548	0.684023	3411.12	-0.0304041	0.893401	0.999856	3411.12	-0.0818837	0.718188	0.99702	3411.12	-0.599806	0.00399191	0.176741
ENSMUSG00000061718	Rpl7a	ribosomal protein L7A [Source:MGI Symbol;Acc:MGI:1353472]	3339	3621.74	3253.76	3053.97	3503.88	3751.8	3581.53	3393.27	4501.08	4387.78	3413.04	4282.88	8408.92	4033.39	3801.74	4126.52	4039.2	4114.25	3202	2810.22	2937.39	3476.01	3635.28	3418.16	4302.85	3539.4	3550.42	3461.14	3248.79	3284.37	3865.03	3805.22	0.495645	0.012657	0.667915	3805.22	0.0245949	0.897107	0.999856	3805.22	-0.0530331	0.780381	0.998198	3805.22	-0.47105	0.00699352	0.219695
ENSMUSG00000062198	Fam107b	family with sequence similarity 107, member B [Source:MGI Symbol;Acc:MGI:1913790]	383.406	435.324	324.366	450.513	424.532	467.178	429.655	423.779	474.822	425.022	408.474	439.981	347.627	372.581	314.627	498.431	431.37	337.486	397.59	411.801	409.03	529.037	448.85	627.577	447.217	417.001	519.953	464.071	520.861	613.591	610.669	444.722	-0.195155	0.200281	0.870214	444.722	0.16232	0.263313	0.999856	444.722	0.309937	0.0322948	0.474541	444.722	0.357475	0.00781473	0.226624
ENSMUSG00000062202	Eif3m	eukaryotic translation initiation factor 3, subunit M [Source:MGI Symbol;Acc:MGI:1351744]	1471.74	1691.51	1404.09	1349.32	1595.73	1676.45	1584.81	1550.32	1852.29	1839.19	1519.94	1841.34	3601.1	1718.83	1669.73	1771.04	1628.84	1651.02	1453.4	1444.38	1149.38	1387.52	1545.03	1392.86	1560.78	1639.92	1423.81	1428.49	1451.02	1338.96	1498.57	1615.36	0.436374	0.018989	0.689405	1615.36	-0.104745	0.556636	0.999856	1615.36	-0.180766	0.310432	0.934025	1615.36	-0.541119	0.000939632	0.0993345
ENSMUSG00000062309	Col5a1	collagen, type V, alpha 1 [Source:MGI Symbol;Acc:MGI:88457]	6.72643	16.5959	28.0593	14.3898	29.1492	13.4763	21.7649	25.7755	22.6877	23.183	28.0876	10.3932	19.0718	4.69077	17.9392	13.6666	25.21	25.2064	14.6271	25.951	16.9546	104.605	14.0008	99.9249	26.8928	38.296	23.3979	42.5294	22.6134	47.5652	19.0536	27.111	-0.665813	0.228014	0.878153	27.111	1.38522	0.00625965	0.358955	27.111	0.514244	0.315724	0.934867	27.111	2.05104	1.93999e-05	0.0131977
ENSMUSG00000062397	Psma7	proteasome subunit alpha 7 [Source:MGI Symbol;Acc:MGI:1347070]	3855.59	4025.15	3655.57	3564.25	3636.18	4419.32	4241.73	3638.13	4273.4	4446.51	4043.01	4724.6	8770.42	4560.77	4535.87	4267.21	4137.24	4335.51	3890.8	3399.58	3127.42	3602.26	3930.12	4056.71	4068.78	4428.72	3988.04	3693.8	3805.08	3626.84	4094.62	4160.26	0.433088	0.0129823	0.675355	4160.26	-0.028915	0.862381	0.999856	4160.26	-0.0934195	0.575469	0.996058	4160.26	-0.462003	0.00256064	0.148438
ENSMUSG00000062515	Psmb7	proteasome (prosome, macropain) subunit, beta type 7 [Source:MGI Symbol;Acc:MGI:107637]	5262.76	5223.88	4912.63	4605.85	5347.76	5222.51	5555.68	4829.87	4911.89	5176	5232.32	5731.87	10173.9	6185.12	5646.72	6108.19	4715.66	5445.99	5211.22	4637.71	4470.37	5242.28	4995.83	5322.83	2694.26	5723.13	5096.41	5202.35	5003.59	4810.03	5033.97	5250	0.386985	0.0345614	0.72263	5250	-0.164645	0.347289	0.999856	5250	-0.0960087	0.58362	0.996058	5250	-0.55163	0.000606839	0.0865889
ENSMUSG00000062647	Atp5g1	ATP synthase, H+ transporting, mitochondrial F0 complex, subunit C1 (subunit 9) [Source:MGI Symbol;Acc:MGI:107653]	5755.13	6010.27	4986.7	5595.43	5826.85	6083.19	6243.29	5235.46	5357.55	5443.38	5483.5	6785.92	12590.8	6311.1	5632.92	6289.07	5808.1	5312.96	4828.26	4661.61	4502.16	5281.95	5714.81	5083.99	4472.17	6569.05	5303.53	4973.44	5225.95	5153.69	5597	5750.87	0.348934	0.061482	0.78741	5750.87	-0.157622	0.377214	0.999856	5750.87	-0.204639	0.25162	0.906696	5750.87	-0.506555	0.00200352	0.13842
ENSMUSG00000063077	Nup133	nucleoporin 133 [Source:MGI Symbol;Acc:MGI:2442620]	419.729	431.494	408.544	425.054	488.81	440.225	454.644	542.043	470.77	489.935	523.232	451.24	616.365	521.346	491.259	501.646	436.973	567.145	768.586	709.554	623.789	607.19	494.147	500.843	517.935	689.329	519.953	537.872	551.013	637.373	481.104	523.889	0.208416	0.158261	0.858603	523.889	0.284923	0.0438452	0.685633	523.889	0.240468	0.0890132	0.685323	523.889	0.0765064	0.555516	0.904588
ENSMUSG00000063320	Uba52	ubiquitin A-52 residue ribosomal protein fusion product 1 [Source:MGI Symbol;Acc:MGI:98887]	1459.63	1650.66	1444.49	1409.1	1555.37	1717.78	1657.35	1400.97	1675.65	1698.54	1580.93	2029.28	3593.3	1754.35	1653.17	1855.45	1606.43	1586.61	1355	1290.72	1097.81	1413.97	1616.68	1512.28	1113.56	1632.26	1537.33	1568.58	1416.35	1233.13	1625.27	1599.92	0.430371	0.0325242	0.718585	1599.92	-0.172762	0.370208	0.999856	1599.92	-0.154794	0.42199	0.973189	1599.92	-0.603133	0.000656369	0.0896957
ENSMUSG00000063406	Msn	moesin [Source:MGI Symbol;Acc:MGI:97167]	5374.42	5124.31	4222.37	4692.19	5382.14	4820.02	5180.85	4365.91	5098.26	5078.63	4898.48	4958.44	4672.59	4293.4	4883.61	5206.99	5102.22	5059.49	5533.02	5703.07	4911.19	5319.23	4944.77	5363.04	5263.02	5604.84	4980.29	5748.98	5582.49	6842.25	5387.41	5142.95	-0.106462	0.261146	0.882344	5142.95	0.0472555	0.601857	0.999856	5142.95	0.154206	0.0885207	0.685304	5142.95	0.153718	0.0650556	0.496238
ENSMUSG00000063646	Rpl28	ribosomal protein L28 [Source:MGI Symbol;Acc:MGI:101839]	3679.36	3833.66	3464.77	3227.75	3534.53	4201.91	3801.6	3602.5	4544.03	4427.96	3498.91	4324.46	10853.6	4103.75	3807.26	4202.09	4043.4	3999.42	3003.87	2797.24	3008.03	3881.21	3766.22	3752.06	3274.95	4061.08	3754.06	3359.82	3493.01	3173.79	3543.02	3933.23	0.57828	0.0144078	0.675355	3933.23	-0.0375416	0.868115	0.999856	3933.23	-0.150511	0.505609	0.991883	3933.23	-0.615822	0.00301529	0.15741
ENSMUSG00000063694	Rpl31	ribosomal protein L31 [Source:MGI Symbol;Acc:MGI:2149632]	3071.29	3347.27	3020.31	2755.1	2948.55	3688.01	3366.3	3203.74	3913.63	4081.76	3057.53	4341.78	9268.89	3701.69	3611.31	3575.03	3441.16	3803.37	2630.21	2448.27	2488.8	2927.74	3151.01	2869.8	3113.59	3338.56	3091.12	2819.45	2809.33	2598.25	3403.93	3423.43	0.59599	0.0122477	0.667128	3423.43	-0.114249	0.615756	0.999856	3423.43	-0.179271	0.431003	0.97495	3423.43	-0.710239	0.000679816	0.091145
ENSMUSG00000063787	Dsp	desmoplakin [Source:MGI Symbol;Acc:MGI:109611]	4.03586	28.0854	6.73424	1.10691	17.1906	11.6794	9.67328	12.1296	9.72331	13.9098	7.22252	32.9119	7.80209	9.38154	8.27965	12.0588	25.21	40.6104	21.2757	17.7559	16.9546	19.2377	9.05936	17.0604	30.8769	14.4674	37.2633	66.2958	21.8596	91.5629	56.2082	21.8669	-0.448936	0.457661	0.92874	21.8669	0.48712	0.385734	0.999856	21.8669	2.07652	0.000148797	0.0297164	21.8669	0.936056	0.0783423	0.535065
ENSMUSG00000063870	Angptl2	angiopoietin-like 2 [Source:MGI Symbol;Acc:MGI:1347002]	503.137	450.643	379.362	411.771	459.661	393.507	508.653	398.004	298.182	284.379	306.556	485.018	481.996	341.756	325.666	442.156	484.592	505.529	484.023	637.848	310.128	473.729	332.726	417.979	473.114	552.314	497.422	687.976	521.615	1211.72	769.767	477.659	-0.189223	0.465225	0.929996	477.659	-0.0130001	0.958134	0.999856	477.659	0.698717	0.00465242	0.198574	477.659	0.176223	0.43986	0.862429
ENSMUSG00000064145	Zfyve27	zinc finger, FYVE domain containing 27 [Source:MGI Symbol;Acc:MGI:1919602]	2786.09	2680.88	2456.87	2710.82	2787.86	2841.7	2980.98	2337.23	2365.2	2542.41	2700.42	2508.24	1714.73	2502.19	2545.99	2788.8	2962.17	2695.69	2636.86	2570.51	2511.4	2998.68	2799.34	2984.34	2743.07	2696.89	2682.96	2979.56	3014.36	2836.07	3247.69	2701.42	-0.265568	0.0158291	0.683742	2701.42	-0.013299	0.899357	0.999856	2701.42	0.0406555	0.698927	0.99702	2701.42	0.252269	0.00922458	0.246275
ENSMUSG00000064267	Ogt	O-linked N-acetylglucosamine (GlcNAc) transferase (UDP-N-acetylglucosamine:polypeptide-N-acetylglucosaminyl transferase) [Source:MGI Symbol;Acc:MGI:1339639]	2125.55	2186.83	2041.6	1926.02	2435.08	2214.6	2102.33	1980.16	2287.41	2194.66	2089.72	1804.96	1369.7	2032.44	2254.83	1781.49	2445.37	2597.66	2370.91	2403.2	2348.92	2214.74	2292.02	2323.86	2919.36	2051.82	2254	2405.41	2352.54	2335.45	2846.61	2233.79	-0.276672	0.0364676	0.729717	2233.79	0.0684918	0.587714	0.999856	2233.79	0.115729	0.359507	0.954352	2233.79	0.345164	0.00301565	0.15741
ENSMUSG00000066036	Pak6	p21 (RAC1) activated kinase 6 [Source:MGI Symbol;Acc:MGI:2679420]	1108.52	1004.69	856.371	1005.07	1068.8	1025.1	1051.16	920.337	926.146	1003.05	866.703	836.656	722.994	706.296	825.205	846.528	862.741	708.581	950.759	986.137	852.676	955.874	927.349	1058.96	1074.72	943.785	871.789	839.33	917.349	805.04	830.738	917.199	-0.438017	9.41984e-06	0.0420737	917.199	-0.0806351	0.391241	0.999856	917.199	-0.29651	0.00167796	0.119068	917.199	0.357382	4.6033e-05	0.023487
ENSMUSG00000066406	Pck1	phosphoenolpyruvate carboxykinase 1, cytosolic [Source:MGI Symbol;Acc:MGI:97501]	12.1076	7.65965	4.48949	3.32073	8.96899	6.28893	1.61221	481.395	24.3083	7.72768	7.22252	5.19662	14.7373	12.062	19.3192	5.62744	9.80387	9.80251	6.64867	10.9267	3.53221	10.8212	7.41221	0	7.96824	3.40409	12.1322	8.75606	8.29157	8.3239	7.62145	24.0142	1.18958	0.246722	0.879163	24.0142	0.0737296	0.941512	0.999856	24.0142	0.681639	0.492129	0.99132	24.0142	-1.11585	0.216647	0.73366
ENSMUSG00000066440	Wdr75	WD repeat domain 75 [Source:MGI Symbol;Acc:MGI:1920924]	565.02	463.409	557.819	490.361	597.933	530.966	532.836	569.335	601.225	615.123	573.789	707.607	782.81	683.512	707.91	589.274	644.255	700.179	852.359	857.065	612.486	586.75	521.325	571.522	731.086	853.576	527.753	576.649	658.049	663.534	657.35	633.023	0.317753	0.0387705	0.740129	633.023	0.238025	0.106232	0.888567	633.023	0.154514	0.29466	0.925404	633.023	-0.0797282	0.555124	0.904588
ENSMUSG00000066543	Gm15663	predicted gene 15663 [Source:MGI Symbol;Acc:MGI:3783105]	271.748	232.343	274.981	312.149	284.018	280.307	337.759	205.446	247.134	256.559	264.023	216.526	127.434	207.064	206.991	266.902	229.691	189.048	186.163	217.852	226.062	280.149	284.958	271.747	310.761	261.264	229.646	222.654	207.289	216.421	186.726	241.887	-0.572315	0.000423596	0.23194	241.887	-0.0939709	0.540807	0.999856	241.887	-0.501673	0.00121994	0.099716	241.887	0.478345	0.000941941	0.0993345
ENSMUSG00000066640	Atr	ataxia telangiectasia and Rad3 related [Source:MGI Symbol;Acc:MGI:108028]	341.702	265.535	318.754	225.81	354.275	281.205	254.73	335.081	307.905	248.831	309.766	367.228	341.558	341.756	369.824	332.823	348.738	390.7	601.039	566.141	347.57	360.707	359.08	481.346	282.872	461.254	327.571	356.497	437.192	332.956	374.404	355.678	0.221602	0.267101	0.88305	355.678	0.389448	0.0413296	0.675714	355.678	0.302186	0.113649	0.74153	355.678	0.167845	0.33803	0.817026
ENSMUSG00000066880	Tshz3	teashirt zinc finger family member 3 [Source:MGI Symbol;Acc:MGI:2442819]	240.806	186.385	228.964	205.885	220.488	245.268	218.455	156.927	164.486	156.099	188.588	175.819	178.581	142.733	151.794	98.8822	121.848	145.637	156.909	120.877	118.682	183.961	182.011	242.501	141.436	182.119	155.986	112.578	134.173	112.967	147.666	167.395	-0.677436	8.75576e-05	0.111736	167.395	-0.294518	0.0714989	0.797422	167.395	-0.773294	3.15958e-06	0.00204024	167.395	0.382918	0.013676	0.272737
ENSMUSG00000067629	Clba1	clathrin binding box of aftiphilin containing 1 [Source:MGI Symbol;Acc:MGI:2443738]	511.208	578.304	466.907	570.059	550.845	598.347	631.181	470.024	567.193	604.305	509.589	554.306	364.965	472.428	531.278	658.411	595.235	518.133	482.693	547.019	459.188	584.345	571.564	750.656	647.419	637.416	675.939	764.279	661.064	756.286	615.432	580.99	-0.228305	0.121771	0.837239	580.99	0.104266	0.458491	0.999856	580.99	0.225808	0.107817	0.724969	580.99	0.33257	0.0106026	0.25831
ENSMUSG00000068105	Greb1l	growth regulation by estrogen in breast cancer-like [Source:MGI Symbol;Acc:MGI:3576497]	197.757	126.384	176.213	140.578	173.4	128.474	187.017	159.96	108.577	71.0947	137.228	112.593	115.298	151.445	149.034	182.49	109.243	123.232	374.985	370.143	224.649	191.175	149.891	212.036	127.492	287.646	157.719	210.145	240.456	273.5	149.571	175.477	-0.124011	0.722621	0.971003	175.477	0.248399	0.456206	0.999856	175.477	0.338387	0.309727	0.934025	175.477	0.37241	0.225474	0.741955
ENSMUSG00000068129	Rom1	rod outer segment membrane protein 1 [Source:MGI Symbol;Acc:MGI:97998]	216.591	250.215	230.086	255.696	264.585	308.158	240.22	228.189	236.601	256.559	218.281	260.697	310.35	275.415	267.709	277.353	193.276	205.853	206.109	194.632	186.501	200.794	202.6	196.194	209.166	200.841	248.711	261.431	198.244	189.072	310.574	235.059	0.0645931	0.613271	0.960307	235.059	-0.421973	0.000745949	0.146342	235.059	-0.164547	0.183281	0.843353	235.059	-0.486566	2.72203e-05	0.0144471
ENSMUSG00000068240	Kcnh5	potassium voltage-gated channel, subfamily H (eag-related), member 5 [Source:MGI Symbol;Acc:MGI:3584508]	91.4794	77.8731	93.157	86.339	91.9321	94.334	98.345	76.5684	62.3913	43.275	97.1028	58.0289	56.3484	66.3409	85.5564	96.4705	84.0332	91.0233	151.59	141.365	129.985	98.5933	77.4164	104.799	79.6824	109.782	88.3921	101.32	96.4837	108.211	37.1546	89.0805	-0.321388	0.247634	0.879482	89.0805	-0.0143058	0.956853	0.999856	89.0805	-0.140491	0.596052	0.99702	89.0805	0.307082	0.2135	0.731113
ENSMUSG00000068457	Pnn	pinin [Source:MGI Symbol;Acc:MGI:1100514]	812.552	776.178	839.535	759.341	931.28	831.037	861.728	816.477	909.94	839.226	743.92	798.548	618.099	840.318	876.263	804.724	980.387	1020.86	837.732	878.236	904.246	963.088	968.528	933.445	1160.37	861.235	871.789	1046.97	929.41	951.303	1129.88	892.264	-0.15841	0.176124	0.86045	892.264	0.159516	0.153079	0.953039	892.264	0.171402	0.124577	0.763231	892.264	0.317926	0.00206592	0.138656
ENSMUSG00000068615	Abcc5	ATP-binding cassette, sub-family C (CFTR/MRP), member 5 [Source:MGI Symbol;Acc:MGI:1351644]	3647.07	3541.31	3483.85	3135.88	3808.83	3750	3709.7	3293.2	4018.16	3876.21	3758.92	3484.33	2609.37	3746.59	3732.74	4021.21	4338.91	4104.45	5143.41	4614.49	3773.11	4320.07	4389.67	5146.13	4760.03	4234.69	4072.1	4488.1	4803.83	4543.66	5462.68	4062.05	-0.0907038	0.473015	0.932685	4062.05	0.282792	0.0192146	0.549839	4062.05	0.315467	0.00899685	0.278779	4062.05	0.373496	0.000770483	0.0946778
ENSMUSG00000068699	Arhgef10l	Rho guanine nucleotide exchange factor (GEF) 10-like [Source:MGI Symbol;Acc:MGI:1920004]	2132.28	1754.06	1746.41	1743.38	2001.58	2039.41	1776.66	1701.18	2039.46	2032.38	1876.25	1811.02	1433.85	1787.18	1876.72	1843.39	2039.21	1803.66	2393.52	2173.05	1889.73	2087.29	2031.77	2199.57	2704.22	2096.07	2000.95	2189.01	2158.82	2226.05	2189.26	1998.7	-0.160877	0.141157	0.846579	1998.7	0.197503	0.0584065	0.748176	1998.7	0.150575	0.149101	0.797046	1998.7	0.35838	0.0001942	0.0515552
ENSMUSG00000068748	Mrpl48-ps	mitochondrial ribosomal protein L48 pseudogene [Source:MGI Symbol;Acc:MGI:3050089]	221.972	205.534	234.576	213.634	242.163	249.76	233.771	230.463	271.442	270.469	213.466	255.501	389.238	230.518	328.426	240.372	282.912	312.28	247.33	197.364	181.556	175.544	229.778	151.106	166.337	227.223	240.912	237.664	189.199	186.693	229.596	236.145	0.292495	0.12745	0.838026	236.145	-0.342347	0.0656973	0.777451	236.145	-0.158276	0.39279	0.966154	236.145	-0.634843	0.000202189	0.0515552
ENSMUSG00000068762	Ndufaf3	NADH:ubiquinone oxidoreductase complex assembly factor 3 [Source:MGI Symbol;Acc:MGI:1913956]	743.943	797.881	670.057	801.403	761.617	928.067	828.677	733.085	903.458	930.413	754.352	866.104	1264.81	890.576	636.153	870.646	707.28	719.784	579.764	637.165	635.798	703.379	676.982	717.753	610.566	667.202	785.996	720.498	722.874	662.345	709.748	764.55	0.128805	0.383905	0.913367	764.55	-0.314248	0.0270773	0.606406	764.55	-0.219789	0.121655	0.759933	764.55	-0.443052	0.000705455	0.0925557
ENSMUSG00000069045	Ndufv3	NADH:ubiquinone oxidoreductase core subunit V3 [Source:MGI Symbol;Acc:MGI:1890894]	1639.9	1524.27	1709.37	1443.41	1689.91	1715.08	1786.33	1568.51	1721.84	1803.64	1699.7	1969.52	3390.44	1693.37	2063.01	1812.84	1942.57	1847.07	1881.57	1572.77	1417.12	1543.83	1696.57	1509.84	1691.26	2045.01	1630.05	1579.84	1659.82	1686.19	1432.83	1752.99	0.372173	0.0269613	0.700046	1752.99	-0.0273624	0.86515	0.999856	1752.99	-0.115094	0.475123	0.987852	1752.99	-0.399535	0.0069156	0.219372
ENSMUSG00000069049	Armcx1	armadillo repeat containing, X-linked 1 [Source:MGI Symbol;Acc:MGI:1925498]	3080.7	3038.33	3056.22	3055.07	3448.58	3302.59	3408.22	2903.53	3133.34	3364.63	3240.51	3370.88	3688.66	3530.14	3586.47	3471.33	3159.65	3226.43	3342.95	3269.82	3130.95	3317.3	3375.85	3329.21	3427.34	3496	3280.04	3399.85	3404.82	3453.23	3365.82	3307.19	0.07516	0.102214	0.830502	3307.19	0.00144027	0.973982	0.999856	3307.19	-0.00307659	0.944434	0.998198	3307.19	-0.0737197	0.0702054	0.5154
ENSMUSG00000069355	Crip2	cysteine rich protein 2 [Source:MGI Symbol;Acc:MGI:1915587]	2954.25	2618.32	1741.92	2460.66	2254.21	2790.49	2530.37	2027.17	2297.94	2811.33	1977.37	2344.54	2503.6	1871.62	1600.73	2309.66	2224.08	1574	1237.98	1492.18	1706.06	1989.9	1709.75	1529.34	1696.24	1780.34	1736.64	1511.04	1626.66	1719.48	1821.53	2023.24	-0.284839	0.101274	0.82808	2023.24	-0.536177	0.00126782	0.173723	2023.24	-0.584932	0.000438158	0.0551168	2023.24	-0.251338	0.100595	0.588508
ENSMUSG00000069516	Acot9	acyl-CoA thioesterase 9 [Source:MGI Symbol;Acc:MGI:1928939]	687.441	633.198	637.508	534.638	681.643	619.011	705.343	544.318	593.932	506.936	687.745	679.891	1022.94	700.935	883.163	752.47	617.644	729.587	724.705	693.164	564.447	675.725	666.275	597.112	505.983	805.919	598.813	644.195	658.803	643.319	664.019	664.405	0.326905	0.0234105	0.692628	664.405	-0.0394751	0.775816	0.999856	664.405	-0.0594805	0.667841	0.99702	664.405	-0.366381	0.00396479	0.176332
ENSMUSG00000069682	NA	NA	131.838	137.874	96.5241	146.112	127.808	159.919	136.232	127.361	132.075	153.008	154.883	124.719	107.495	100.517	118.675	108.529	106.442	89.6229	107.708	106.536	103.847	119.033	108.712	143.794	113.547	98.7187	103.124	81.3062	106.283	64.213	93.3628	116.585	-0.382578	0.0171095	0.689405	116.585	-0.282006	0.0659795	0.77794	116.585	-0.635484	4.79705e-05	0.0142967	116.585	0.100572	0.491515	0.880459
ENSMUSG00000069755	Sdhaf2	succinate dehydrogenase complex assembly factor 2 [Source:MGI Symbol;Acc:MGI:1913322]	1580.71	1585.55	1337.87	1689.15	1624.13	1774.38	1737.16	1387.33	1490.1	1700.09	1506.3	1580.64	1571.69	1734.24	1422.72	1626.33	1397.75	1302.33	1393.56	1408.86	1187.53	1338.22	1386.08	1558.59	1329.7	1524.18	1450.67	1274.63	1401.28	1273.56	1548.11	1488.27	-0.105353	0.274363	0.88305	1488.27	-0.262076	0.00457262	0.314802	1488.27	-0.299333	0.0012025	0.0991272	1488.27	-0.156723	0.066163	0.500447
ENSMUSG00000069793	Il4ra	interleukin 4 receptor, alpha [Source:MGI Symbol;Acc:MGI:105367]	500.446	552.772	396.198	492.575	546.361	512.099	547.346	517.784	513.715	480.662	527.244	580.289	486.33	538.769	473.32	603.744	547.616	555.942	660.877	708.188	586.347	652.88	619.331	661.698	499.011	772.729	670.74	690.477	697.246	953.682	769.767	593.393	-0.0241878	0.865968	0.985089	593.393	0.260437	0.0568008	0.745491	593.393	0.497167	0.000265431	0.0395533	593.393	0.284625	0.0239676	0.349743
ENSMUSG00000069862	Lars	leucyl-tRNA synthetase [Source:MGI Symbol;Acc:MGI:1913808]	1026.45	948.52	967.486	855.642	1124.86	956.816	1009.25	1105.31	1059.03	1100.42	1072.14	1033.26	1454.66	995.114	1007.36	1082.88	1173.66	1113.28	1425.47	1375.4	1508.96	1067.69	1136.54	1212.5	1148.42	1437.38	1097.1	1137.04	1253.53	1442.41	1196.57	1146.8	0.139867	0.287364	0.887181	1146.8	0.22085	0.0790423	0.814905	1146.8	0.249295	0.0473398	0.544068	1146.8	0.0809831	0.483488	0.877437
ENSMUSG00000070283	Nectin4	nectin cell adhesion molecule 4 [Source:MGI Symbol;Acc:MGI:1918990]	1271.29	1303.42	1111.15	1255.24	1208.57	1567.74	1325.24	993.873	1315.08	1479.08	1405.98	1247.19	685.717	1147.23	1101.19	1313.61	1819.32	1756.05	1251.28	1104.97	1193.18	1712.16	1924.7	1434.29	2596.65	1270.58	1501.8	1292.14	1594.24	1132.05	1721.5	1412.17	-0.364245	0.109377	0.832718	1412.17	0.387136	0.0747018	0.80173	1412.17	0.0838675	0.699571	0.99702	1412.17	0.751381	0.000170461	0.0489222
ENSMUSG00000070287	Dipk2a	divergent protein kinase domain 2A [Source:MGI Symbol;Acc:MGI:1916111]	434.527	374.046	456.806	481.506	528.423	469.873	470.766	373.745	373.537	374.02	357.916	329.119	288.677	385.983	397.423	424.47	253.5	288.474	320.466	338.729	365.937	408.801	412.613	506.936	377.495	322.538	366.567	370.256	326.386	244.961	268.656	375.134	-0.389379	0.0144783	0.675355	375.134	-0.27471	0.0710305	0.797422	375.134	-0.634289	3.41288e-05	0.0117261	375.134	0.11467	0.417535	0.852724
ENSMUSG00000070570	Ormdl3	ORM1-like 3 (S. cerevisiae) [Source:MGI Symbol;Acc:MGI:1913862]	1127.35	1118.31	1154.92	1204.32	1247.44	1375.48	1270.42	1165.2	1217.03	1259.61	1137.95	1183.96	911.111	1113.72	1217.11	1293.51	1263.3	1295.33	1022.56	1005.26	1095.69	1199.95	1209.01	1111.36	1183.28	1007.61	1359.68	1501.04	1330.42	1323.5	1459.51	1207.51	-0.195559	0.0605968	0.784215	1207.51	-0.184166	0.0648583	0.77257	1207.51	0.10386	0.296047	0.926225	1207.51	0.0113928	0.901706	0.987178
ENSMUSG00000071265	Emc2	ER membrane protein complex subunit 2 [Source:MGI Symbol;Acc:MGI:1913986]	1615.69	1574.06	1295.22	1582.88	1509.78	1703.4	1769.4	1676.16	1516.84	1619.72	1568.09	1873.38	2784.48	1860.9	1607.63	1750.94	1712.88	1501.18	1347.02	1311.89	1468.69	1281.71	1470.09	1323.4	1757	1802.47	1401.27	1255.87	1332.68	1308.04	1669.1	1596.63	0.269567	0.0891407	0.823957	1596.63	-0.120445	0.42785	0.999856	1596.63	-0.252873	0.0961425	0.699833	1596.63	-0.390012	0.0051853	0.197205
ENSMUSG00000071648	Myc	myelocytomatosis oncogene [Source:MGI Symbol;Acc:MGI:97250]	55.1567	44.6813	37.0383	53.1317	47.0872	61.0925	43.5297	68.9873	56.7193	64.9125	48.9527	45.9035	31.2084	32.1653	56.5776	43.4117	37.8149	44.8115	57.1785	57.3653	38.1479	54.1061	64.2391	75.553	48.8055	67.2308	59.7946	87.5606	66.3326	61.8347	53.3502	53.7262	-0.340365	0.156398	0.858227	53.7262	0.298444	0.180767	0.970438	53.7262	0.375543	0.0906217	0.688711	53.7262	0.638809	0.00268346	0.150274
ENSMUSG00000071713	Fignl2	fidgetin-like 2 [Source:MGI Symbol;Acc:MGI:3646919]	142.6	132.767	97.6465	101.836	122.576	112.302	135.426	133.426	141.798	146.826	138.833	111.727	112.697	96.4959	110.395	116.568	138.655	119.03	123.665	144.096	146.234	150.295	122.713	108.455	159.365	137.015	156.853	150.104	140.203	164.1	133.375	131.894	-0.185504	0.201307	0.870214	131.894	0.133993	0.328687	0.999856	131.894	0.265239	0.0511597	0.556877	131.894	0.319497	0.0136983	0.272737
ENSMUSG00000071866	Plscr4	phospholipid scramblase 4 [Source:MGI Symbol;Acc:MGI:2143267]	126.457	131.491	68.4648	111.798	106.133	114.099	128.171	105.376	85.079	94.2777	89.0778	102.2	68.485	87.1143	93.8361	98.0783	86.8343	145.637	102.389	121.56	125.04	94.9862	79.8871	75.553	87.6506	74.89	110.057	175.121	110.052	139.128	113.369	103.708	-0.421476	0.0346228	0.72263	103.708	-0.494274	0.0100968	0.444536	103.708	0.146712	0.433178	0.975477	103.708	-0.0727977	0.689858	0.943182
ENSMUSG00000072188	Hhatl	hedgehog acyltransferase-like [Source:MGI Symbol;Acc:MGI:1922020]	1073.54	820.86	927.08	822.435	1021.72	929.864	933.471	1058.31	967.47	965.96	991.091	1157.11	1459.86	973.67	968.719	1128.7	854.338	808.007	953.419	979.308	889.411	969.1	951.233	906.636	742.042	1203.35	870.055	856.843	909.058	838.336	855.508	962.623	0.236905	0.0768869	0.810427	962.623	-0.0101699	0.936898	0.999856	962.623	-0.151024	0.24026	0.898467	962.623	-0.247075	0.036247	0.402044
ENSMUSG00000072620	Mrpl46	mitochondrial ribosomal protein L46 [Source:MGI Symbol;Acc:MGI:1914558]	1126	1157.88	1071.87	1044.92	1043.39	1430.28	1206.74	1056.8	1233.24	1326.07	1146.78	1420.41	2000.8	1365.01	1406.16	1332.9	1235.29	1349.95	1127.61	883.699	848.437	1049.66	1173.6	1084.55	1045.83	1177.82	1105.77	1069.49	1013.83	1021.46	1224.2	1192.29	0.315656	0.0426639	0.745563	1192.29	-0.148255	0.320871	0.999856	1192.29	-0.17406	0.243843	0.901512	1192.29	-0.463911	0.000717326	0.0934457
ENSMUSG00000072769	Ube2d-ps	ubiquitin-conjugating enzyme E2D, pseudogene [Source:MGI Symbol;Acc:MGI:1913774]	160.089	196.598	149.276	173.785	188.349	201.246	193.466	173.606	159.624	145.28	179.761	158.497	185.516	179.59	166.973	148.725	151.26	156.84	144.941	140.682	180.143	157.509	164.716	174.259	178.289	148.078	140.387	133.843	150.756	127.237	135.281	162.113	-0.188255	0.113004	0.835807	162.113	-0.241464	0.0354959	0.647735	162.113	-0.491113	2.54986e-05	0.00949919	162.113	-0.0532092	0.624438	0.923945
ENSMUSG00000072825	Adam19	a disintegrin and metallopeptidase domain 19 (meltrin beta) [Source:MGI Symbol;Acc:MGI:105377]	2831.83	2329.81	2525.34	2724.11	2853.63	2624.28	3056.76	2058.25	2139.13	2316.76	2273.49	2186.91	1843.89	1988.89	2243.79	2525.11	2284.3	2003.91	2473.3	2586.9	2180.79	2799.09	2345.55	3117.17	2660.4	2665.4	2142.21	2509.24	2520.64	2650.57	2597.01	2450	-0.404303	0.00025914	0.16535	2450	-0.0668903	0.526742	0.999856	2450	-0.196189	0.0635171	0.605538	2450	0.337413	0.0005376	0.0816086
ENSMUSG00000073409	Cdk2ap1	CDK2 (cyclin-dependent kinase 2)-associated protein 1 [Source:MGI Symbol;Acc:MGI:1202069]	1444.84	1530.65	1404.09	1605.02	1466.43	1800.43	1857.27	1241.01	1456.07	1596.54	1572.1	1378.84	1427.78	1477.59	1469.64	1484.84	1137.25	1139.89	1106.34	1133.65	1134.55	1285.32	1258.43	1322.18	1155.39	1292.7	1259.15	1135.79	1172.13	1041.68	1347.09	1351.22	-0.220916	0.0179166	0.689405	1351.22	-0.435523	1.1642e-06	0.00148557	1351.22	-0.518	7.58984e-09	1.29885e-05	1351.22	-0.214607	0.0096281	0.249252
ENSMUSG00000073418	Dmrt2	doublesex and mab-3 related transcription factor 2 [Source:MGI Symbol;Acc:MGI:1330307]	14.7981	43.4047	14.5908	9.9622	23.9173	22.4605	29.0198	29.566	14.585	17.0009	23.2726	30.3136	7.80209	16.0826	16.5593	16.0784	26.6105	32.2082	31.9136	34.146	34.6157	25.2495	19.7659	36.5579	24.9007	24.6797	34.6636	33.7734	27.1361	49.9434	42.8707	26.416	-0.83799	0.0221859	0.689405	26.416	0.0464633	0.888862	0.999856	26.416	0.573328	0.077445	0.651157	26.416	0.884454	0.00763678	0.225156
ENSMUSG00000073702	C2cd5	C2 calcium-dependent domain containing 5 [Source:MGI Symbol;Acc:MGI:1921991]	878.471	777.455	749.745	756.02	891.667	948.73	744.842	755.828	859.703	854.682	849.048	707.607	519.273	761.915	765.868	682.528	851.537	894.829	980.013	891.211	825.125	846.459	810.401	827.427	933.28	942.082	859.656	900.623	880.414	938.223	980.309	837.449	-0.33802	0.00275495	0.500816	837.449	0.0178552	0.868065	0.999856	837.449	0.0814532	0.448012	0.98133	837.449	0.355875	0.000365498	0.065771
ENSMUSG00000074151	Lhx2	LIM homeobox protein 2 [Source:MGI Symbol;Acc:MGI:96785]	9.417	6.38304	5.61186	4.42764	6.72674	3.59368	8.06106	8.33913	3.2411	9.27322	7.22252	7.79493	7.80209	6.7011	8.27965	3.21568	9.80387	15.4039	3.9892	8.19504	7.77087	10.8212	5.76505	8.53018	14.9404	12.7653	10.3991	16.2612	16.5831	39.2413	31.4385	10.4904	0.0418378	0.940078	0.992856	10.4904	0.770527	0.13374	0.935625	10.4904	1.86671	0.000151001	0.0298489	10.4904	0.728689	0.124323	0.625787
ENSMUSG00000074479	Sox12	SRY (sex determining region Y)-box 12 [Source:MGI Symbol;Acc:MGI:98360]	345.738	333.195	285.083	317.683	334.842	383.625	344.207	235.012	286.027	292.106	247.973	165.426	165.578	194.332	198.712	278.96	203.08	172.244	207.438	219.9	246.548	317.422	211.66	174.259	261.956	206.799	161.186	215.149	198.998	159.343	135.281	240.358	-0.756466	0.000207415	0.154404	240.358	-0.596889	0.00215969	0.214552	240.358	-1.02636	1.65691e-07	0.00018881	240.358	0.159577	0.380911	0.837271
ENSMUSG00000074582	Dnah10	dynein, axonemal, heavy chain 10 [Source:MGI Symbol;Acc:MGI:1860299]	34.9774	25.5322	31.4264	24.352	32.8863	30.5462	29.0198	27.2917	17.8261	23.183	31.2976	9.52714	26.007	25.4642	34.4985	36.1764	23.8094	42.0107	67.8164	53.2678	52.2767	46.8919	33.7667	36.5579	43.8253	62.9757	34.6636	41.2785	39.1965	48.7543	25.7224	35.1185	-0.0255067	0.936138	0.992856	35.1185	0.542762	0.0694526	0.791433	35.1185	0.290022	0.336239	0.943455	35.1185	0.568268	0.0404799	0.421505
ENSMUSG00000074637	Gm11808	predicted gene 11808 [Source:MGI Symbol;Acc:MGI:3649356]	847.53	765.965	618.428	654.184	693.602	847.209	781.117	765.684	856.462	984.507	616.322	881.693	2394.38	822.225	618.214	854.567	952.376	743.59	562.477	559.312	677.478	811.591	680.276	954.161	514.947	772.729	650.808	730.505	668.602	650.454	655.445	797.646	0.59988	0.0414522	0.745563	797.646	-0.0520363	0.85348	0.999856	797.646	-0.205631	0.465667	0.985629	797.646	-0.651917	0.0117012	0.261326
ENSMUSG00000074923	Jun	jun proto-oncogene [Source:MGI Symbol;Acc:MGI:96646]	4673.52	4132.38	3263.86	3656.13	4441.14	4137.22	4031.34	3268.94	3591.14	3477.46	3148.22	3442.76	3163.31	2801.73	2972.39	3840.33	3599.42	3425.28	2913.45	3198.12	2617.37	3263.2	3249.84	2994.09	3761.01	3384.52	3777.46	3945.23	3669.4	5096.61	4475.7	3592.79	-0.395773	0.00167712	0.480807	3592.79	-0.335626	0.00532498	0.339327	3592.79	-0.0039525	0.973795	0.998511	3592.79	0.060147	0.587538	0.912668
ENSMUSG00000076609	Itpr1	inositol 1,4,5-trisphosphate receptor 1 [Source:MGI Symbol;Acc:MGI:96623]	1660.08	1251.08	1545.51	824.648	1378.23	1230.83	1524.35	1117.44	1037.96	1176.15	1166.84	1585.84	813.151	1174.03	1422.72	1279.04	1399.15	1531.99	1507.92	1843.89	1388.16	1199.95	1255.13	1515.93	1639.47	1450.14	1350.15	2116.46	1648.52	2495.98	1671	1426.56	-0.234066	0.266287	0.88305	1426.56	0.0353981	0.860364	0.999856	1426.56	0.429336	0.0327141	0.475006	1426.56	0.269464	0.145545	0.659768
ENSMUSG00000076612	Luc7l2	LUC7-like 2 (S. cerevisiae) [Source:MGI Symbol;Acc:MGI:2183260]	1097.75	1090.22	1122.37	1161.15	1226.51	1367.39	1260.75	1027.23	1145.73	1182.34	1046.46	1060.11	875.568	1143.88	1039.1	1049.92	1142.85	1209.91	932.143	1007.31	1241.22	1174.7	1124.18	1154.01	1406.39	957.401	1158.63	1323.42	1222.63	1409.12	1514.76	1158.56	-0.322235	0.00763231	0.618185	1158.56	-0.143754	0.212772	0.988077	1158.56	0.0446557	0.698185	0.99702	1158.56	0.17848	0.0943698	0.57741
ENSMUSG00000076613	Dusp5	dual specificity phosphatase 5 [Source:MGI Symbol;Acc:MGI:2685183]	59.1926	81.703	46.0173	39.8488	70.2571	61.0925	58.8458	53.0672	35.6521	49.4572	44.9401	53.6984	95.3589	72.3719	63.4773	69.1372	102.24	133.034	75.7948	71.0237	89.7182	66.1296	77.4164	41.4323	81.6744	54.4655	34.6636	37.526	45.2268	80.8608	66.6877	64.8107	0.247371	0.384452	0.9135	64.8107	0.0229346	0.933469	0.999856	64.8107	-0.267256	0.334806	0.942519	64.8107	-0.224436	0.373128	0.833521
ENSMUSG00000076937	Zxdc	ZXD family zinc finger C [Source:MGI Symbol;Acc:MGI:1933108]	421.074	339.578	419.767	295.545	430.511	349.485	424.818	344.179	431.067	341.564	441.376	437.382	369.299	450.314	393.283	391.509	480.39	411.705	561.147	573.653	482.5	491.764	418.378	519.122	407.376	514.869	370.034	353.995	453.775	439.978	491.584	426.766	-0.00125642	0.993258	0.999018	426.766	0.225486	0.112134	0.898201	426.766	0.071506	0.615143	0.99702	426.766	0.226742	0.0833001	0.54821
ENSMUSG00000077450	Gm2464	predicted gene 2464 [Source:MGI Symbol;Acc:MGI:3780631]	86.0983	109.788	118.972	111.798	116.597	144.645	128.977	97.0371	147.47	134.462	111.548	125.585	223.66	121.29	109.015	128.627	128.851	127.433	103.719	85.3651	81.9473	103.403	88.9465	124.297	120.52	99.5697	101.391	88.8114	77.6393	63.0238	93.3628	113.366	0.16963	0.436723	0.925967	113.366	-0.279847	0.18619	0.973548	113.366	-0.611473	0.00424826	0.189189	113.366	-0.449477	0.0211535	0.331136
ENSMUSG00000078429	Abca8b	ATP-binding cassette, sub-family A (ABC1), member 8b [Source:MGI Symbol;Acc:MGI:1351668]	308.07	231.066	270.492	211.42	328.863	225.503	261.178	282.014	303.043	275.105	288.098	280.618	219.325	245.93	320.147	283.784	324.928	376.696	414.877	402.24	331.321	321.029	298.135	300.993	350.602	335.303	273.842	396.524	369.352	318.687	269.609	303.185	-0.0346455	0.818395	0.979046	303.185	0.238421	0.0972286	0.873577	303.185	0.255554	0.075204	0.642238	303.185	0.273066	0.040021	0.421155
ENSMUSG00000078480	Mtrf1l	mitochondrial translational release factor 1-like [Source:MGI Symbol;Acc:MGI:1918830]	162.78	165.959	123.461	132.829	183.117	153.63	145.099	167.541	137.747	160.736	167.723	157.631	229.728	192.322	151.794	185.706	182.072	190.449	124.995	150.925	136.343	126.247	173.775	114.548	151.397	153.184	136.054	135.093	137.188	133.182	143.855	156.351	0.248512	0.113982	0.835807	156.351	-0.150857	0.325424	0.999856	156.351	-0.229527	0.135484	0.777331	156.351	-0.399369	0.00456236	0.184116
ENSMUSG00000078784	Gm49759	predicted gene, 49759 [Source:MGI Symbol;Acc:MGI:6215263]	5.38114	5.10644	8.97898	6.64146	9.7164	2.69526	11.2855	6.06482	8.10276	0	4.01251	5.19662	3.4676	0	2.75988	4.0196	1.40055	1.40036	15.9568	24.5851	12.0095	21.6424	5.76505	20.7161	5.97618	17.8715	7.7993	8.75606	12.8142	10.7022	2.85804	7.92758	-1.67809	0.0473689	0.755619	7.92758	0.844392	0.241118	0.999856	7.92758	0.113425	0.877044	0.998198	7.92758	2.52248	0.000833866	0.0955203
ENSMUSG00000078941	Nin	ninein [Source:MGI Symbol;Acc:MGI:105108]	186.995	169.789	166.111	147.219	186.107	203.941	165.252	179.67	200.138	153.008	185.378	106.531	127.434	124.64	140.754	103.706	173.669	173.644	214.087	228.095	194.272	208.008	179.54	193.757	171.317	177.864	191.516	177.623	200.505	235.448	182.915	175.901	-0.583796	0.000423785	0.23194	175.901	0.00569734	0.970731	0.999856	175.901	0.0943993	0.54178	0.993359	175.901	0.589494	6.90297e-05	0.0309253
ENSMUSG00000079018	Dync1h1	dynein cytoplasmic 1 heavy chain 1 [Source:MGI Symbol;Acc:MGI:103147]	11483.4	11752.5	9406.61	9391.03	13285.3	11728	10183.5	12639.1	17235.4	13793.9	12943.6	12802.7	14043.8	14151.4	12321.5	13526.8	14330.5	16419.2	25073.4	20628.3	15922.5	14826.3	15840.7	14213.7	21835	18617	15141	15363.1	17503.5	17763.2	18005.7	14977.2	0.203685	0.226781	0.878153	14977.2	0.54072	0.00079083	0.146342	14977.2	0.514131	0.00141805	0.110106	14977.2	0.337035	0.0227664	0.340751
ENSMUSG00000079293	Aldh16a1	aldehyde dehydrogenase 16 family, member A1 [Source:MGI Symbol;Acc:MGI:1916998]	290.582	277.024	234.576	223.596	273.554	314.447	259.566	334.323	360.573	357.019	300.136	295.341	502.802	323.663	263.569	309.509	397.757	373.896	374.985	310.046	311.541	307.803	354.139	352.174	383.471	387.215	374.366	352.744	341.462	347.226	374.404	333.13	0.314498	0.0446078	0.748875	333.13	0.340091	0.0234571	0.583302	333.13	0.343008	0.0222277	0.408534	333.13	0.0255932	0.852172	0.979568
ENSMUSG00000079316	Zfp617	zinc finger protein 617 [Source:MGI Symbol;Acc:MGI:2684459]	226.008	268.088	232.331	265.659	263.09	299.173	322.443	224.398	288.458	284.379	267.233	256.367	414.378	340.416	316.007	262.078	208.682	205.853	252.649	297.753	228.181	245.281	241.309	236.408	278.888	250.201	259.11	260.18	281.913	284.202	285.804	268.629	0.178083	0.19819	0.870214	268.629	-0.234474	0.0809449	0.821242	268.629	-0.103524	0.438792	0.977314	268.629	-0.412557	0.000852663	0.0958565
ENSMUSG00000079547	Thrsp	thyroid hormone responsive [Source:MGI Symbol;Acc:MGI:109126]	1863.22	2194.49	1836.2	2038.93	2136.86	2466.16	2406.23	2253.84	2371.68	2692.32	2094.53	2176.52	2398.71	2051.21	1842.22	2300.82	1816.52	1712.64	1422.81	1635.59	1155.74	1892.51	2014.47	2326.3	2178.32	2003.31	2256.6	1922.58	1896.51	1268.8	2077.8	2026.47	-0.120472	0.440721	0.927434	2026.47	-0.165669	0.267715	0.999856	2026.47	-0.30937	0.0385567	0.506161	2026.47	-0.0451966	0.742363	0.95753
ENSMUSG00000079555	Jakmip1	janus kinase and microtubule interacting protein 1 [Source:MGI Symbol;Acc:MGI:1923321]	1676.23	1692.78	1501.74	1655.94	1794.55	1866.91	1951.58	1589.74	1610.02	1851.55	1625.07	1529.54	1469.39	1545.27	1584.17	1611.06	1596.63	1436.77	1446.75	1496.28	1465.87	1742.21	1746.81	1630.48	1858.59	1775.23	1619.65	1703.68	1636.45	1644.57	1881.55	1656.59	-0.269581	0.000108926	0.129479	1656.59	-0.0950605	0.152864	0.953039	1656.59	-0.14076	0.0343585	0.484734	1656.59	0.174521	0.00475601	0.187618
ENSMUSG00000079659	Prss12	protease, serine 12 neurotrypsin (motopsin) [Source:MGI Symbol;Acc:MGI:1100881]	1652.01	1563.85	1532.04	1669.22	1751.94	1856.13	1914.5	1498.77	1624.6	1672.27	1660.38	1584.1	1690.45	1466.2	1397.88	1770.23	1322.12	1289.73	1668.82	1592.57	1489.18	1712.16	1520.33	1870.55	1182.29	1807.57	1479.27	1302.15	1564.09	1180.81	1318.51	1560.09	-0.218442	0.0895544	0.823957	1560.09	-0.186098	0.130486	0.930886	1560.09	-0.425972	0.000547215	0.0630992	1560.09	0.0323437	0.77552	0.964764
ENSMUSG00000081929	Gm29443	predicted gene 29443 [Source:MGI Symbol;Acc:MGI:5580149]	34.9774	29.362	29.1817	29.8866	28.4018	33.2415	41.1114	18.9526	17.0158	32.4563	20.8651	18.1882	21.6725	27.4745	37.2584	19.2941	22.4089	28.0072	21.2757	23.9022	21.1933	27.6542	25.5309	34.1207	10.9563	28.9348	17.3318	17.5121	21.8596	13.0804	18.1009	24.6532	-0.40752	0.149988	0.852527	24.6532	-0.436621	0.110131	0.894453	24.6532	-0.941318	0.000947246	0.0853491	24.6532	-0.0291012	0.912247	0.98847
ENSMUSG00000082192	Stxbp5l	syntaxin binding protein 5-like [Source:MGI Symbol;Acc:MGI:2443815]	69.9548	37.0217	92.0346	42.0626	80.7209	41.3273	76.5801	63.6806	31.6008	44.8206	62.5952	42.4391	50.2802	69.0213	63.4773	72.3528	36.4144	51.8133	256.639	287.509	106.673	62.5226	56.0033	69.46	29.8809	155.737	51.1288	40.0277	68.5939	95.1303	44.776	74.6607	-0.0546892	0.918001	0.989753	74.6607	0.175701	0.729149	0.999856	74.6607	-0.145689	0.774577	0.998198	74.6607	0.23039	0.622072	0.923623
ENSMUSG00000083397	Gm10177	predicted gene 10177 [Source:MGI Symbol;Acc:MGI:3704330]	83.4077	86.8094	81.9332	73.0561	104.638	86.2482	89.4778	80.3589	115.059	151.463	83.4603	129.916	244.466	89.7948	149.034	98.0783	71.4282	126.032	83.7732	64.8774	57.9283	62.5226	77.4164	42.6509	110.559	60.4226	84.9257	68.7976	57.2872	63.0238	95.2681	92.8573	0.632974	0.0485152	0.758064	92.8573	-0.398475	0.202034	0.981565	92.8573	-0.339434	0.276327	0.920719	92.8573	-1.03145	0.000301254	0.0588664
ENSMUSG00000083844	1700086L19Rik	RIKEN cDNA 1700086L19 gene [Source:MGI Symbol;Acc:MGI:1921534]	100.896	79.1498	67.3424	75.2699	89.6899	79.0609	87.8656	62.1644	75.3557	74.1857	69.0152	56.2967	65.8843	70.3616	75.8968	81.196	57.4227	51.8133	55.8488	73.0725	60.754	58.9155	60.1212	57.274	60.7578	43.4022	46.7958	47.5329	49.7494	58.2673	46.6814	65.7163	-0.228267	0.15625	0.858149	65.7163	-0.617884	0.000124144	0.0572598	65.7163	-0.788743	1.37157e-06	0.00102193	65.7163	-0.389617	0.0115875	0.261326
ENSMUSG00000084106	Gm9493	predicted gene 9493 [Source:MGI Symbol;Acc:MGI:3779903]	86.0983	76.5965	65.0976	45.3833	71.7519	64.6862	80.6106	68.2292	98.8537	97.3688	78.6453	95.2714	222.793	81.0833	66.2372	90.0391	53.221	78.4201	57.1785	43.7069	57.2218	69.7367	83.1814	43.8695	103.587	74.89	71.0603	45.0311	51.257	67.7804	69.5457	76.7423	0.673524	0.0336673	0.719552	76.7423	0.0576479	0.851171	0.999856	76.7423	-0.246822	0.424702	0.973652	76.7423	-0.615876	0.0275224	0.36766
ENSMUSG00000084111	Nme4	NME/NM23 nucleoside diphosphate kinase 4 [Source:MGI Symbol;Acc:MGI:1931148]	29.5963	37.0217	26.937	32.1004	28.4018	44.0225	39.4992	34.1146	26.7391	35.5473	36.9151	27.7153	45.0788	28.1446	23.459	37.7843	26.6105	42.0107	21.2757	21.8535	21.1933	31.2613	37.8846	43.8695	32.869	39.1471	11.2657	26.2682	18.8445	20.2152	20.959	30.5655	-0.125974	0.635451	0.962105	30.5655	-0.00398383	0.987495	0.999856	30.5655	-0.954076	0.000477683	0.0578354	30.5655	0.12199	0.609916	0.919497
ENSMUSG00000084345	Rbis	ribosomal biogenesis factor [Source:MGI Symbol;Acc:MGI:1916376]	454.706	501.707	439.97	452.726	495.537	574.988	553.795	410.134	603.656	630.579	480.699	547.377	1158.18	517.995	672.032	517.725	540.614	527.935	449.45	379.021	348.983	412.408	466.145	448.444	503.991	454.446	490.489	442.806	454.529	378.143	549.697	511.903	0.403824	0.0583466	0.778382	511.903	-0.243639	0.234519	0.996067	511.903	-0.224188	0.273849	0.920141	511.903	-0.647463	0.000576439	0.0853873
ENSMUSG00000084910	Alpk1	alpha-kinase 1 [Source:MGI Symbol;Acc:MGI:1918731]	0	0	8.97898	3.32073	5.23191	6.28893	3.22443	10.6134	5.67193	9.27322	4.01251	7.79493	4.3345	1.34022	1.37994	4.0196	7.00277	1.40036	13.2973	15.0242	8.47731	10.8212	4.94147	14.6232	15.9365	12.7653	6.93271	6.25433	11.3067	11.8913	2.85804	7.16687	-0.796497	0.265589	0.88305	7.16687	1.25997	0.0367512	0.654361	7.16687	0.684251	0.267253	0.918599	7.16687	2.05647	0.000837258	0.0955203
ENSMUSG00000085007	Malsu1	mitochondrial assembly of ribosomal large subunit 1 [Source:MGI Symbol;Acc:MGI:1922843]	345.738	377.876	303.041	299.973	360.254	389.015	393.38	329.775	439.98	363.201	373.164	421.792	741.199	427.53	371.204	414.823	327.73	383.698	372.325	309.363	253.613	346.279	359.904	361.923	311.757	323.389	365.701	343.988	343.723	279.445	344.871	366.581	0.362187	0.0432364	0.745563	366.581	-0.16126	0.3504	0.999856	366.581	-0.1812	0.294024	0.925282	366.581	-0.523447	0.00094952	0.0993345
ENSMUSG00000085282	Zfp672	zinc finger protein 672 [Source:MGI Symbol;Acc:MGI:2442105]	203.138	162.129	188.559	210.313	190.591	226.402	239.414	149.346	209.051	194.738	146.055	164.56	214.124	198.353	197.332	174.451	170.868	190.449	202.119	199.413	185.794	180.354	159.774	171.822	180.281	195.735	177.651	142.599	171.862	129.615	154.334	183.943	-0.157586	0.248799	0.879564	183.943	-0.299359	0.0234467	0.583302	183.943	-0.483729	0.000279461	0.0407046	183.943	-0.141773	0.252062	0.766627
ENSMUSG00000085442	Cdr2	cerebellar degeneration-related 2 [Source:MGI Symbol;Acc:MGI:1100885]	2678.46	2980.88	2456.87	2756.21	2983.68	3397.82	3180.9	2405.46	2682.82	2989.07	2580.05	2301.24	1986.07	2622.14	2373.5	2557.27	2519.6	2269.98	2260.55	2514.51	2207.63	2717.33	2558.86	2955.1	2828.72	2620.3	2647.43	2506.73	2484.46	2576.84	2777.07	2623.83	-0.417875	1.9523e-05	0.058133	2623.83	-0.220568	0.0183113	0.539965	2623.83	-0.294466	0.00163997	0.117665	2623.83	0.197307	0.0222657	0.339681
ENSMUSG00000085642	Nrep	neuronal regeneration related protein [Source:MGI Symbol;Acc:MGI:99444]	1091.03	847.668	1078.6	1184.39	1083.75	1452.74	1105.17	717.923	1028.24	1118.97	755.957	605.406	398.774	729.08	919.041	914.861	570.025	546.14	448.12	534.727	446.472	755.08	722.278	567.866	853.598	480.828	695.004	736.759	572.118	317.497	629.722	765.967	-0.713933	0.0075144	0.618185	765.967	-0.844661	0.000947121	0.15784	765.967	-1.03978	4.76314e-05	0.0142967	765.967	-0.130728	0.578756	0.910136
ENSMUSG00000085925	Tmem181b-ps	transmembrane protein 181B, pseudogene [Source:MGI Symbol;Acc:MGI:3779544]	329.595	315.322	345.691	318.79	390.898	367.453	390.155	299.451	331.403	302.925	286.493	267.626	399.641	273.405	391.904	332.823	275.909	298.276	291.212	253.363	319.312	296.982	343.432	359.486	356.579	323.389	292.907	282.695	337.693	296.093	248.65	321.552	-0.140947	0.248679	0.879564	321.552	-0.18846	0.108356	0.890945	321.552	-0.390296	0.000946931	0.0853491	321.552	-0.047513	0.663721	0.935245
ENSMUSG00000085931	Zbtb24	zinc finger and BTB domain containing 24 [Source:MGI Symbol;Acc:MGI:3039618]	147.981	102.129	121.216	108.477	135.282	120.388	133.814	127.361	122.352	137.553	146.055	131.648	87.5568	141.393	128.335	127.019	141.456	114.829	187.492	198.73	200.63	151.497	130.125	151.106	166.337	171.907	147.32	148.853	162.063	142.695	103.842	138.909	-0.100687	0.58087	0.954964	138.909	0.246677	0.153965	0.953039	138.909	0.118671	0.494242	0.991378	138.909	0.347364	0.0309576	0.381399
ENSMUSG00000086503	Tnfrsf13c	tumor necrosis factor receptor superfamily, member 13c [Source:MGI Symbol;Acc:MGI:1919299]	94.17	58.724	68.4648	84.1252	68.7622	90.7403	90.2839	75.8103	86.6995	77.2768	67.4102	57.1628	45.9457	58.2996	49.6779	50.647	40.6161	56.0143	57.1785	47.8044	64.9927	45.6896	45.2968	64.5856	36.8531	45.1042	53.7285	71.2993	46.7343	49.9434	29.5331	60.3956	-0.693658	0.00185198	0.48658	60.3956	-0.817065	0.000151397	0.0618224	60.3956	-0.740687	0.000545196	0.0630992	60.3956	-0.123407	0.556393	0.90465
ENSMUSG00000086555	Gm12345	predicted gene 12345 [Source:MGI Symbol;Acc:MGI:3649862]	49.7756	40.8515	50.5068	47.5972	54.5613	59.2956	49.9786	40.9375	46.996	77.2768	49.7552	29.4475	27.7408	52.9387	42.7782	57.8823	37.8149	47.6122	11.9676	25.951	19.7804	13.2259	23.8838	14.6232	15.9365	14.4674	33.797	40.0277	25.6285	51.1325	28.5804	37.6521	-0.260928	0.427344	0.922748	37.6521	-1.71582	4.36731e-07	0.000872029	37.6521	-0.623205	0.0507964	0.556877	37.6521	-1.45489	5.77004e-06	0.00567884
ENSMUSG00000086728	Cox8b	cytochrome c oxidase subunit 8B [Source:MGI Symbol;Acc:MGI:105958]	5.38114	6.38304	2.24475	6.64146	5.97933	7.18735	4.83664	144.798	22.6877	15.4554	4.01251	4.33052	13.0035	5.36088	8.27965	3.21568	5.60221	2.80072	5.31893	0.68292	3.53221	4.80943	7.41221	0	14.9404	0.851023	12.1322	0	6.78401	4.75652	3.81073	10.8743	0.308093	0.762068	0.973968	10.8743	-0.0876126	0.92914	0.999856	10.8743	-0.0980612	0.920685	0.998198	10.8743	-0.395706	0.661225	0.934188
ENSMUSG00000086844	Gm15710	predicted gene 15710 [Source:MGI Symbol;Acc:MGI:3783151]	59.1926	68.9369	56.1186	66.4146	65.0252	80.8577	80.6106	57.6158	72.1146	55.6393	67.4102	94.4053	171.646	73.042	70.377	72.3528	86.8343	88.2226	66.4867	44.3898	60.0476	63.7249	77.4164	73.1158	48.8055	57.0185	64.9942	41.2785	52.0108	40.4304	66.6877	69.6944	0.364296	0.207237	0.87358	69.6944	-0.237143	0.398844	0.999856	69.6944	-0.497597	0.0788389	0.654076	69.6944	-0.601439	0.0194846	0.319408
ENSMUSG00000086922	Arhgef25	Rho guanine nucleotide exchange factor (GEF) 25 [Source:MGI Symbol;Acc:MGI:1277173]	2316.58	2216.19	2011.29	2248.14	2296.06	2649.44	2714.16	2055.97	2391.93	2726.33	2360.96	1891.57	1658.38	1919.87	2093.37	2091.8	2273.1	1973.1	2211.35	1883.49	2228.83	2687.27	2436.97	2661.42	2458.2	2623.7	2249.67	2389.15	2324.65	2237.94	2245.47	2281.87	-0.396173	0.000160903	0.154404	2281.87	0.0113335	0.909916	0.999856	2281.87	-0.157249	0.116767	0.749505	2281.87	0.407506	1.05099e-05	0.00850367
ENSMUSG00000087174	Rab33a	RAB33A, member RAS oncogene family [Source:MGI Symbol;Acc:MGI:109493]	422.42	322.982	360.282	365.28	392.393	419.562	429.655	367.68	422.154	425.022	423.721	513.599	791.479	441.603	459.521	450.195	403.359	399.102	408.228	327.802	316.486	411.206	425.79	427.727	324.706	435.724	415.963	429.047	397.995	318.687	376.309	414.719	0.373174	0.0278951	0.700046	414.719	-0.030792	0.850463	0.999856	414.719	-0.0937232	0.56629	0.995908	414.719	-0.403966	0.00696904	0.219695
ENSMUSG00000087701	3110053B16Rik	RIKEN cDNA 3110053B16 gene [Source:MGI Symbol;Acc:MGI:1920435]	60.5378	61.2772	54.9963	32.1004	70.2571	68.2798	37.0809	56.8577	28.3597	44.8206	78.6453	51.9662	13.0035	13.4022	49.6779	28.1372	67.2266	39.21	107.708	107.219	79.1215	19.2377	55.1798	136.483	27.8888	30.6368	74.5267	61.2924	122.866	95.1303	49.5394	57.6495	-1.19985	0.0213616	0.689405	57.6495	-0.125883	0.797231	0.999856	57.6495	0.464923	0.339899	0.945537	57.6495	1.07397	0.0203613	0.326012
ENSMUSG00000090053	Htr1b	5-hydroxytryptamine (serotonin) receptor 1B [Source:MGI Symbol;Acc:MGI:96274]	126.457	122.554	157.132	151.647	179.38	149.138	183.792	98.5533	80.2173	75.7313	109.14	79.6815	57.2153	115.929	111.775	106.921	43.4172	58.815	43.8812	76.4871	76.2958	96.1885	79.8871	102.362	78.6864	102.123	64.1276	65.045	70.8552	42.8086	56.2082	94.3738	-0.804722	0.000229595	0.157568	94.3738	-0.898724	1.85537e-05	0.0163374	94.3738	-1.50628	2.58325e-12	1.66809e-08	94.3738	-0.0940023	0.638153	0.926578
ENSMUSG00000090110	Gm10275	predicted pseudogene 10275 [Source:MGI Symbol;Acc:MGI:3704354]	367.263	411.068	350.18	304.4	391.646	482.451	394.992	303.999	507.233	511.573	353.904	517.93	1089.69	445.623	521.618	454.215	442.575	560.143	376.314	294.339	268.448	371.528	407.671	382.639	444.229	382.96	383.032	371.507	321.864	380.521	400.126	426.005	0.569982	0.0279666	0.700046	426.005	-0.0880724	0.723497	0.999856	426.005	-0.187806	0.450809	0.981775	426.005	-0.658054	0.00393678	0.176107
ENSMUSG00000090136	Olfr920	olfactory receptor 920 [Source:MGI Symbol;Acc:MGI:3030754]	177.578	141.704	157.132	131.722	163.684	174.293	178.956	164.508	151.522	136.007	174.143	213.928	206.322	160.826	209.751	196.961	226.89	210.054	238.022	197.364	228.887	199.591	201.777	231.533	242.035	205.948	227.046	296.455	251.762	375.765	299.142	204.31	0.160753	0.303947	0.891005	204.31	0.326486	0.0289135	0.609939	204.31	0.745319	4.51873e-07	0.000416842	204.31	0.165733	0.227275	0.743539
ENSMUSG00000090137	Gm13446	predicted gene 13446 [Source:MGI Symbol;Acc:MGI:3649869]	675.333	473.622	570.165	604.373	608.396	686.392	690.833	519.3	575.296	635.215	584.222	425.257	579.089	420.829	546.457	463.862	514.003	446.714	514.607	544.288	461.307	543.465	472.734	660.479	374.507	596.567	494.822	455.315	477.142	450.68	348.681	527.774	-0.39959	0.0147451	0.675355	527.774	-0.322962	0.0392647	0.66751	527.774	-0.570991	0.000278419	0.0407046	527.774	0.0766276	0.597577	0.915063
ENSMUSG00000090486	Gm9234	predicted pseudogene 9234 [Source:MGI Symbol;Acc:MGI:3648545]	45.7397	42.1281	46.0173	34.3142	47.8346	47.6162	52.3969	42.4537	46.1857	51.0027	56.9777	57.1628	96.2258	45.5675	59.3375	57.8823	26.6105	54.614	41.2217	35.5119	28.9641	36.0707	48.5911	24.3719	22.9087	41.7001	39.8631	32.5225	34.6738	39.2413	37.1546	44.1922	0.39027	0.129763	0.839791	44.1922	-0.485947	0.0601857	0.753273	44.1922	-0.424529	0.0988089	0.705019	44.1922	-0.876216	0.000210909	0.0515552
ENSMUSG00000090877	Usp40	ubiquitin specific peptidase 40 [Source:MGI Symbol;Acc:MGI:2443184]	45.7397	38.2983	69.5871	55.3455	66.52	60.1941	71.7435	68.9873	66.4426	51.0027	72.2252	54.5645	55.4815	34.8457	38.6384	45.0195	47.6188	49.0125	109.038	81.9504	87.5989	66.1296	57.6505	91.3948	70.7181	70.6349	76.2598	83.808	92.7148	90.3738	66.6877	65.2449	-0.605196	0.0141521	0.675355	65.2449	0.100029	0.662202	0.999856	65.2449	0.307368	0.17579	0.832005	65.2449	0.705225	0.00140106	0.120995
ENSMUSG00000091537	Gm29675	predicted gene, 29675 [Source:MGI Symbol;Acc:MGI:5588834]	18.834	17.8725	22.4475	17.7106	24.6647	22.4605	23.3771	26.5336	17.8261	7.72768	13.6425	20.7865	17.338	18.093	20.6991	15.2745	18.2072	9.80251	30.5839	29.3656	23.3126	28.8566	23.8838	25.5905	6.97221	33.1899	25.1311	36.2751	33.1663	51.1325	36.2019	22.9119	-0.410184	0.275801	0.88305	22.9119	0.0112622	0.974595	0.999856	22.9119	0.618394	0.072806	0.633812	22.9119	0.421446	0.212917	0.731113
ENSMUSG00000091694	Wdr62	WD repeat domain 62 [Source:MGI Symbol;Acc:MGI:1923696]	25.5604	8.93626	11.2237	16.6037	20.1802	10.781	13.7038	16.6783	16.2055	10.8188	17.6551	19.9204	25.1401	16.7528	22.0791	23.3137	23.8094	26.6068	50.5299	40.2923	25.4319	15.6306	22.2366	13.4046	16.9325	33.1899	19.9315	22.5156	26.3823	41.6195	24.7697	21.997	0.530038	0.144524	0.848486	21.997	0.462229	0.189921	0.977026	21.997	0.836642	0.0154924	0.355721	21.997	-0.0678097	0.828447	0.975341
ENSMUSG00000091955	Flywch2	FLYWCH family member 2 [Source:MGI Symbol;Acc:MGI:1924167]	211.21	208.087	143.664	226.917	202.55	253.354	249.893	169.057	213.103	255.013	189.391	181.882	567.819	248.611	241.49	211.431	177.87	190.449	156.909	159.803	121.508	195.984	163.892	145.013	141.436	220.415	203.648	222.654	161.309	102.265	174.341	201.273	0.433229	0.117571	0.837156	201.273	-0.439121	0.100103	0.878	201.273	-0.444004	0.0963119	0.699833	201.273	-0.872351	0.000370496	0.065771
ENSMUSG00000092312	Pask	PAS domain containing serine/threonine kinase [Source:MGI Symbol;Acc:MGI:2155936]	39.0133	60.0006	54.9963	55.3455	76.9838	68.2798	62.8763	47.0024	52.6679	77.2768	42.5326	47.6357	39.0105	48.918	44.1581	53.0588	67.2266	79.8204	58.5083	77.17	64.2863	57.7131	72.4749	86.5204	103.587	52.7634	69.3271	82.5571	77.6393	83.239	67.6404	63.1364	-0.577875	0.00712346	0.617804	63.1364	0.0990379	0.617471	0.999856	63.1364	0.126316	0.523029	0.993359	63.1364	0.676913	0.000450615	0.0759347
ENSMUSG00000093908	Slc22a18	solute carrier family 22 (organic cation transporter), member 18 [Source:MGI Symbol;Acc:MGI:1336884]	21.5246	11.4895	23.5698	9.9622	19.4328	10.781	24.9893	33.3565	29.9802	21.6375	30.4951	41.573	80.6216	20.7734	35.8785	40.196	50.4199	46.2118	22.6055	35.5119	18.3675	34.8683	30.4724	45.0881	60.7578	45.1042	51.1288	95.0657	40.7041	29.7282	45.7287	35.1326	1.26224	0.00429774	0.571326	35.1326	1.22627	0.00396493	0.292048	35.1326	1.49857	0.000402589	0.0530541	35.1326	-0.0359717	0.923229	0.988785
ENSMUSG00000094392	Ecel1	endothelin converting enzyme-like 1 [Source:MGI Symbol;Acc:MGI:1343461]	3639	3662.59	2961.94	2744.03	4319.32	2832.71	4374.74	3417.53	2313.34	2505.31	3554.28	3670.55	5047.95	4454.22	4400.63	4698.11	4246.48	4066.64	6882.7	6504.13	3657.25	4681.98	4548.62	4520.99	3782.92	7300.93	3905.72	4694.5	6130.49	7886.3	5290.24	4387.65	0.275301	0.2695	0.88305	4387.65	0.370467	0.120192	0.909371	4387.65	0.538552	0.0238689	0.419591	4387.65	0.0951652	0.663848	0.935245
ENSMUSG00000095079	1700001K19Rik	RIKEN cDNA 1700001K19 gene [Source:MGI Symbol;Acc:MGI:1913573]	32.2868	39.5749	37.0383	25.4589	60.5407	29.6478	34.6626	39.4213	30.7905	34.0018	41.7301	37.2425	26.007	44.8974	44.1581	36.9803	32.2127	50.4129	83.7732	82.6334	76.2958	73.3438	56.8269	64.5856	40.8372	68.9329	48.529	71.2993	84.4233	86.8064	55.2555	50.0952	-0.142886	0.644073	0.9631	50.0952	0.53851	0.0633785	0.765161	50.0952	0.724214	0.0120467	0.325025	50.0952	0.681397	0.0117449	0.261326
ENSMUSG00000095440	NA	NA	37.668	38.2983	35.9159	44.2764	45.5924	43.1241	58.0397	40.1794	49.4268	60.2759	48.1502	50.234	96.2258	48.918	53.8177	64.3136	32.2127	33.6086	43.8812	31.4143	30.377	31.2613	55.1798	41.4323	22.9087	34.0409	54.5951	43.7803	40.7041	39.2413	49.5394	45.3201	0.429772	0.0835656	0.821701	45.3201	-0.394951	0.112939	0.898201	45.3201	-0.0994645	0.684297	0.99702	45.3201	-0.824723	0.000281217	0.0586904
ENSMUSG00000095597	6330403K07Rik	RIKEN cDNA 6330403K07 gene [Source:MGI Symbol;Acc:MGI:1918001]	4376.21	4159.19	3475.99	4040.22	4328.28	4964.66	5177.62	3937.59	3617.07	4072.49	3883.31	3595.2	4917.05	4906.55	4669.72	5038.97	3619.03	3960.21	3406.78	3213.14	3345	4412.65	3776.93	2779.62	3038.89	4338.52	4083.37	4833.34	4388.5	3919.37	4158.45	4034.79	0.0179103	0.887289	0.986245	4034.79	-0.394249	0.00111814	0.166932	4034.79	-0.173644	0.150924	0.798821	4034.79	-0.412159	0.000210203	0.0515552
ENSMUSG00000096054	Prune2	prune homolog 2 [Source:MGI Symbol;Acc:MGI:1925004]	10291.4	10419.7	8160.77	8348.32	12547.6	11068.5	10461.6	8403.57	14247.1	13942.3	9887.63	9743.67	10451.3	11286.7	9488.48	9912.34	14873.9	12853.9	15377	20115.4	9972.14	13728.5	14709.1	16162.2	19998.3	13864.9	11302.1	12215.9	10963.7	14916.4	16599.5	12547.8	-0.143321	0.481412	0.934779	12547.8	0.466201	0.0166011	0.521611	12547.8	0.216573	0.265827	0.918591	12547.8	0.609522	0.00065196	0.0896957
ENSMUSG00000096617	Gm31107	predicted gene, 31107 [Source:MGI Symbol;Acc:MGI:5590266]	25.5604	22.979	19.0803	23.2451	25.4121	35.0383	22.571	17.4364	30.7905	29.3652	27.2851	28.5814	46.8126	33.5055	30.3587	30.549	29.4116	23.8061	13.2973	26.6339	17.6611	21.6424	14.8244	20.7161	30.8769	24.6797	17.3318	17.5121	13.568	16.6478	25.7224	24.6701	0.364866	0.20332	0.87126	24.6701	-0.292371	0.311493	0.999856	24.6701	-0.60697	0.0401493	0.512014	24.6701	-0.657238	0.0124867	0.266423
ENSMUSG00000096780	Gm30934	predicted gene, 30934 [Source:MGI Symbol;Acc:MGI:5590093]	24.2151	21.7024	13.4685	19.9244	18.6854	26.9526	24.1832	14.4039	25.1186	37.0929	20.0626	24.2509	19.9387	16.0826	22.0791	25.7255	9.80387	12.6032	10.6379	9.56089	11.3031	20.4401	16.4716	23.1533	22.9087	9.36125	23.3979	18.763	18.8445	20.2152	15.2429	19.1504	-0.156416	0.621199	0.960307	19.1504	-0.354366	0.253354	0.999856	19.1504	-0.261981	0.393831	0.966382	19.1504	-0.197951	0.501215	0.883627
ENSMUSG00000096878	Polg2	polymerase (DNA directed), gamma 2, accessory subunit [Source:MGI Symbol;Acc:MGI:1354947]	45.7397	42.1281	40.4054	40.9557	57.551	53.9051	45.142	58.3739	72.1146	60.2759	61.7927	52.8323	70.2188	54.949	37.2584	44.2156	44.8177	46.2118	41.2217	33.4631	24.7255	51.7013	33.7667	54.8369	48.8055	45.9552	65.8608	40.0277	42.9654	35.6739	47.6341	48.1176	0.0027563	0.990693	0.9984	48.1176	-0.164946	0.47268	0.999856	48.1176	-0.156206	0.495547	0.991378	48.1176	-0.167702	0.433071	0.859339
ENSMUSG00000097125	Atp6v0d2	ATPase, H+ transporting, lysosomal V0 subunit D2 [Source:MGI Symbol;Acc:MGI:1924415]	0	0	1.12237	0	0	0	1.61221	0	1.62055	0	0.802503	0.866104	0	0	0	0	0	0	0	0	0	30.0589	0	37.7765	1.99206	0.851023	10.3991	3.7526	3.01512	2.37826	1.90536	3.20551	-1.7126	0.40631	1	3.20551	4.69969	0.00719127	0.390222	3.20551	2.99632	0.0900021	0.687169	3.20551	6.41229	0.000107618	1
ENSMUSG00000097131	Rec8	REC8 meiotic recombination protein [Source:MGI Symbol;Acc:MGI:1929645]	45.7397	35.745	47.1397	12.176	59.7933	53.9051	10.4794	59.8901	52.6679	47.9116	77.0402	44.1713	16.4711	8.71143	45.5381	4.0196	306.721	56.0143	377.644	216.486	89.0117	4.80943	62.592	321.71	51.7935	11.0633	396.898	87.5606	355.03	63.0238	71.4511	98.1834	-1.16912	0.229743	0.878153	98.1834	1.12454	0.222108	0.988077	98.1834	2.23565	0.0150583	0.351034	98.1834	2.29366	0.00730747	0.223932
ENSMUSG00000097482	Gm19531	predicted gene, 19531 [Source:MGI Symbol;Acc:MGI:5011716]	28.251	21.7024	10.1014	23.2451	24.6647	32.3431	16.1221	15.1621	29.1699	12.3643	20.8651	54.5645	59.816	48.918	17.9392	24.1176	7.00277	32.2082	27.9244	19.8047	16.9546	16.833	1.64716	20.7161	5.97618	6.80818	46.7958	51.2855	6.78401	45.1869	53.3502	25.2796	0.640039	0.297199	0.891005	25.2796	-1.26853	0.0387515	0.665114	25.2796	0.734622	0.21126	0.872981	25.2796	-1.90857	0.000704613	0.0925557
ENSMUSG00000097574	Cadps2	Ca2+-dependent activator protein for secretion 2 [Source:MGI Symbol;Acc:MGI:2443963]	236.77	270.641	319.876	255.696	358.012	396.203	371.615	303.241	339.506	326.108	277.666	363.764	326.821	374.592	565.776	508.078	250.699	273.07	339.082	337.363	301.651	419.623	382.964	633.67	435.265	507.21	459.292	550.381	433.423	328.2	385.836	373.687	0.23789	0.20589	0.873177	373.687	0.341054	0.0579777	0.74753	373.687	0.201084	0.264204	0.917864	373.687	0.103164	0.532058	0.899462
ENSMUSG00000097767	Vwa5b1	von Willebrand factor A domain containing 5B1 [Source:MGI Symbol;Acc:MGI:1922968]	79.3718	65.1071	77.4437	60.8801	97.9115	66.483	110.437	61.4063	56.7193	46.3661	67.4102	76.2171	75.4202	87.1143	103.496	94.0587	71.4282	78.4201	183.503	139.316	87.5989	135.866	85.6522	114.548	102.591	152.333	84.9257	151.355	153.017	127.237	86.694	94.9784	-0.0319959	0.910883	0.98913	94.9784	0.364259	0.180414	0.969751	94.9784	0.392829	0.148236	0.795905	94.9784	0.396255	0.11461	0.611607
ENSMUSG00000097960	Ccl3	chemokine (C-C motif) ligand 3 [Source:MGI Symbol;Acc:MGI:98260]	0	0	0	0	0	0	0.806106	8.33913	17.0158	4.63661	9.63003	5.19662	0.866899	2.01033	1.37994	1.60784	5.60221	1.40036	1.32973	0.68292	4.23865	3.60707	6.58863	10.9674	8.96427	3.40409	25.1311	11.2578	4.52268	3.56739	4.76341	4.84031	2.35801	0.104671	0.831783	4.84031	4.51088	0.000857343	0.149626	4.84031	5.08443	0.000157106	0.0301402	4.84031	2.15287	0.00966996	0.249252
ENSMUSG00000098915	Cep192	centrosomal protein 192 [Source:MGI Symbol;Acc:MGI:1918049]	33.6321	20.4257	31.4264	15.4967	29.1492	29.6478	33.0504	38.6632	33.2213	15.4554	27.2851	25.9831	31.2084	22.7837	41.3983	16.8823	29.4116	44.8115	71.8056	75.1212	43.7994	51.7013	32.9431	40.2137	39.8412	64.6778	30.3306	33.7734	31.6587	40.4304	26.6751	35.1109	-0.16337	0.628427	0.960307	35.1109	0.58433	0.0635493	0.766071	35.1109	0.0822132	0.797581	0.998198	35.1109	0.747699	0.0111342	0.260859
ENSMUSG00000099764	K230015D01Rik	RIKEN cDNA K230015D01 gene [Source:MGI Symbol;Acc:MGI:3642019]	91.4794	57.4474	94.2793	86.339	94.9218	121.287	113.661	66.713	105.336	106.642	81.0528	78.8154	104.895	77.7328	95.216	80.392	85.4338	81.2208	49.2001	66.2433	68.5249	88.9744	77.4164	104.799	128.488	77.4431	63.261	75.0519	61.0561	66.5912	77.1672	84.4464	-0.300787	0.146675	0.851227	84.4464	-0.208008	0.293931	0.999856	84.4464	-0.683063	0.000729277	0.0720882	84.4464	0.092779	0.618907	0.922566
ENSMUSG00000099876	Rtn4rl2	reticulon 4 receptor-like 2 [Source:MGI Symbol;Acc:MGI:2669796]	6.72643	2.55322	10.1014	9.9622	8.96899	8.98419	13.7038	9.09723	2.43083	7.72768	4.81502	10.3932	9.53589	9.38154	11.0395	20.098	2.80111	1.40036	2.65947	4.78044	5.65154	12.0236	10.7065	47.5253	15.9365	20.4246	11.2657	10.0069	18.8445	4.75652	11.4322	10.64	0.249681	0.652784	0.96412	10.64	0.997555	0.0556635	0.738571	10.64	0.121955	0.82012	0.998198	10.64	0.747874	0.114746	0.611799
ENSMUSG00000100583	Slc11a1	solute carrier family 11 (proton-coupled divalent metal ion transporters), member 1 [Source:MGI Symbol;Acc:MGI:1345275]	1.34529	2.55322	2.24475	0	0.747416	1.79684	4.03053	36.3889	44.5652	0	18.4576	6.92883	3.4676	0	2.75988	0.80392	4.20166	15.4039	13.2973	14.3413	17.6611	12.0236	19.7659	14.6232	0.99603	6.80818	31.1972	8.75606	12.0605	10.7022	3.81073	9.88007	-0.416148	0.70569	0.968786	9.88007	2.31225	0.0154137	0.505749	9.88007	2.61608	0.00590913	0.225761	9.88007	2.7284	0.00292534	0.155589
ENSMUSG00000102038	Itgax	integrin alpha X [Source:MGI Symbol;Acc:MGI:96609]	0	1.27661	0	1.10691	0	0.898419	2.41832	12.8877	12.9644	0	2.40751	2.59831	0	0	0	0.80392	5.60221	9.80251	2.65947	2.04876	7.06442	4.80943	9.05936	2.43719	0.99603	4.25512	30.3306	7.50519	6.78401	7.13477	5.71609	4.76296	-2.00889	0.176558	0.86045	4.76296	2.00196	0.0686563	0.786988	4.76296	3.40364	0.00149656	0.113584	4.76296	4.01085	0.00173528	0.128179
ENSMUSG00000102215	Wsb1	WD repeat and SOCS box-containing 1 [Source:MGI Symbol;Acc:MGI:1926139]	193.721	191.491	223.352	160.502	269.817	269.526	282.943	210.753	326.541	208.647	191.798	250.304	288.677	186.961	271.849	188.921	196.077	348.689	214.087	252.681	249.374	339.065	297.312	453.318	346.618	240.84	318.905	353.995	342.97	483.976	413.464	276.111	-0.23257	0.294469	0.891005	276.111	0.288286	0.172008	0.964059	276.111	0.47993	0.0227158	0.411632	276.111	0.520856	0.00762345	0.225156
ENSMUSG00000102533	Actn3	actinin alpha 3 [Source:MGI Symbol;Acc:MGI:99678]	30.9416	17.8725	50.5068	32.1004	44.0975	53.0067	49.9786	21.985	37.2727	20.092	28.0876	25.117	52.8808	146.084	44.1581	53.0588	35.0138	26.6068	47.8704	35.5119	34.6157	19.2377	28.8252	35.3393	17.9285	40.8491	114.39	41.2785	82.9157	35.6739	24.7697	42.3315	0.607109	0.169975	0.859234	42.3315	-0.780602	0.072437	0.798598	42.3315	0.297561	0.484234	0.989143	42.3315	-1.38771	0.000487319	0.0791976
ENSMUSG00000102752	Kcnv1	potassium channel, subfamily V, member 1 [Source:MGI Symbol;Acc:MGI:1914748]	47.085	30.6386	53.8739	36.528	60.5407	60.1941	56.4274	28.8079	27.5494	18.5464	36.9151	31.1797	38.1436	67.011	81.4166	73.1568	39.2155	57.4147	57.1785	55.9995	47.3316	34.8683	53.5326	95.0505	26.8928	62.9757	58.9281	61.2924	50.5032	63.0238	51.4448	49.8783	0.128796	0.663104	0.964871	49.8783	-0.116006	0.684893	0.999856	49.8783	-0.054554	0.848245	0.998198	49.8783	-0.244803	0.352918	0.825784
ENSMUSG00000103174	A330008L17Rik	RIKEN cDNA A330008L17 gene [Source:MGI Symbol;Acc:MGI:2443215]	34.9774	24.2556	26.937	19.9244	32.8863	36.8352	35.4687	23.5012	30.7905	24.7286	29.6926	19.0543	40.7443	25.4642	20.6991	21.7059	28.0111	16.8043	27.9244	27.3168	25.4319	30.0589	33.7667	26.8091	26.8928	17.8715	21.6647	22.5156	18.8445	13.0804	15.2429	25.5038	-0.352634	0.18735	0.864369	25.5038	-0.374589	0.14705	0.950823	25.5038	-0.933792	0.000573853	0.063889	25.5038	-0.0219546	0.929778	0.989637
ENSMUSG00000103672	Gm34776	predicted gene, 34776 [Source:MGI Symbol;Acc:MGI:5593935]	4.03586	2.55322	10.1014	8.85528	11.2112	12.5779	9.67328	12.1296	8.91304	3.09107	10.4325	6.92883	8.66899	2.68044	6.89971	1.60784	5.60221	26.6068	6.64867	15.7072	4.9451	10.8212	9.05936	20.7161	14.9404	12.7653	11.2657	13.7595	20.352	26.1608	11.4322	10.5786	-1.23442	0.0361589	0.729717	10.5786	0.281898	0.582578	0.999856	10.5786	0.570197	0.260708	0.914604	10.5786	1.51631	0.00430204	0.184116
ENSMUSG00000103793	Aldh1a7	aldehyde dehydrogenase family 1, subfamily A7 [Source:MGI Symbol;Acc:MGI:1347050]	138.564	77.8731	173.968	88.5528	162.937	150.036	212.006	106.892	77.7865	72.6402	74.6327	99.6019	116.164	81.7534	131.094	131.039	70.0277	67.2172	53.1893	52.5849	49.451	88.9744	127.655	214.473	94.6228	162.545	97.058	186.379	152.263	104.643	68.5931	109.973	-0.61036	0.0507081	0.763228	109.973	-0.347499	0.243392	0.999856	109.973	-0.525801	0.0781253	0.654076	109.973	0.26286	0.342888	0.820373
ENSMUSG00000104093	Zbtb32	zinc finger and BTB domain containing 32 [Source:MGI Symbol;Acc:MGI:1891838]	52.4661	37.0217	46.0173	33.2073	63.5303	44.0225	70.9374	37.9051	29.1699	27.8197	37.7176	34.6441	30.3415	33.5055	53.8177	30.549	30.8122	36.4093	33.2433	43.7069	36.735	50.499	33.7667	47.5253	29.8809	45.9552	38.9965	35.0242	33.1663	32.1065	33.3438	39.5814	-0.733531	0.00144531	0.452294	39.5814	-0.537082	0.0138276	0.48439	39.5814	-0.7885	0.000382377	0.0514403	39.5814	0.19645	0.36343	0.831287
ENSMUSG00000105509	Rps12-ps9	ribosomal protein S12, pseudogene 9 [Source:MGI Symbol;Acc:MGI:3704324]	5.38114	10.2129	6.73424	5.53455	11.2112	14.3747	8.86717	9.09723	11.3439	6.18215	11.235	12.9916	13.8704	12.7321	12.4195	7.23528	4.20166	7.00179	2.65947	1.36584	2.82577	3.60707	9.05936	6.09298	5.97618	3.40409	11.2657	8.75606	8.29157	3.56739	8.57413	7.87407	0.0102016	0.980846	0.996519	7.87407	-1.00103	0.0271101	0.606439	7.87407	-0.473243	0.267219	0.918599	7.87407	-1.01123	0.0181433	0.309988
ENSMUSG00000105692	Gm26885	predicted gene, 26885 [Source:MGI Symbol;Acc:MGI:5477379]	17.4887	10.2129	15.7132	16.6037	28.4018	19.7652	18.5404	15.1621	13.7747	10.8188	18.4576	7.79493	7.80209	10.7218	11.0395	9.64705	8.40332	22.4057	9.30813	16.3901	15.5417	19.2377	14.8244	17.0604	3.98412	15.3184	9.53248	11.2578	9.04535	11.8913	4.76341	13.7985	-1.19383	0.00263812	0.500816	13.7985	-0.676981	0.0632025	0.765161	13.7985	-1.28452	0.000821002	0.0784696	13.7985	0.516846	0.171456	0.69289
ENSMUSG00000105843	Hspa1b	heat shock protein 1B [Source:MGI Symbol;Acc:MGI:99517]	219.282	266.811	208.761	128.402	547.856	176.09	224.098	154.653	188.794	173.1	142.845	206.999	227.994	218.456	126.955	147.921	193.276	211.454	151.59	182.34	120.802	322.232	247.074	372.891	152.393	301.262	129.988	110.076	153.771	135.561	140.044	202.681	-0.806666	0.0109347	0.664524	202.681	-0.181836	0.546888	0.999856	202.681	-1.23861	4.73535e-05	0.0142967	202.681	0.62483	0.025513	0.358448
ENSMUSG00000105866	Miat	myocardial infarction associated transcript (non-protein coding) [Source:MGI Symbol;Acc:MGI:2444886]	349.774	382.983	384.974	358.639	698.086	505.81	589.264	377.535	600.415	298.289	286.493	184.48	526.208	219.796	266.329	147.921	240.895	427.109	317.806	435.02	459.894	654.082	564.975	748.218	725.11	460.403	484.423	454.064	611.315	674.236	464.909	444.956	-1.04385	0.00141599	0.451751	444.956	0.0763813	0.806312	0.999856	444.956	-0.152618	0.624383	0.99702	444.956	1.12023	9.94819e-05	0.0388784
ENSMUSG00000107265	Fap	fibroblast activation protein [Source:MGI Symbol;Acc:MGI:109608]	1.34529	0	3.36712	0	2.24225	0.898419	2.41832	2.27431	0.810276	1.54554	0.802503	2.59831	1.7338	1.34022	1.37994	0.80392	0	0	0	0.68292	0.706442	84.165	0.823579	158.418	0	0.851023	0	18.763	3.01512	15.4587	1.90536	9.6359	-0.508731	0.747083	0.97306	9.6359	4.70887	0.000819662	0.149232	9.6359	2.0514	0.149486	0.797343	9.6359	5.21761	9.04893e-05	0.0361328
ENSMUSG00000109006	Ppp1r1c	protein phosphatase 1, regulatory inhibitor subunit 1C [Source:MGI Symbol;Acc:MGI:1923185]	133.183	100.852	90.9122	90.7667	148.736	174.293	143.487	52.3091	64.0118	72.6402	65.0027	80.5476	97.0927	102.527	97.9759	98.8822	53.221	63.0161	31.9136	58.0482	40.9737	74.5461	86.4757	127.953	109.563	87.6554	69.3271	126.337	63.3175	61.8347	75.2618	87.9662	-0.647382	0.00228971	0.500816	87.9662	-0.680286	0.000836212	0.149232	87.9662	-0.98676	1.64898e-06	0.00118311	87.9662	-0.0329037	0.864866	0.982646
ENSMUSG00000109324	Drd4	dopamine receptor D4 [Source:MGI Symbol;Acc:MGI:94926]	4.03586	26.8088	10.1014	7.74837	22.4225	31.4447	28.2137	10.6134	7.29248	18.5464	10.4325	25.117	42.4781	32.8354	40.0183	48.2352	4.20166	9.80251	18.6163	8.87797	12.0095	34.8683	31.296	23.1533	29.8809	29.7858	35.5302	25.0173	24.1209	5.94565	38.1073	22.3056	0.581454	0.162345	0.858629	22.3056	0.127494	0.752566	0.999856	22.3056	-0.0702903	0.862754	0.998198	22.3056	-0.45396	0.215597	0.732266
ENSMUSG00000109724	Gm48398	predicted gene, 48398 [Source:MGI Symbol;Acc:MGI:6097885]	4.03586	2.55322	8.97898	0	11.9587	8.98419	0.806106	1.51621	4.05138	3.09107	2.40751	6.92883	0	4.02066	0	0.80392	18.2072	7.00179	14.6271	10.2438	7.77087	0	4.94147	19.4975	14.9404	8.51023	7.7993	12.5087	11.3067	4.75652	13.3375	6.78313	-2.3864	0.0147618	0.675355	6.78313	0.392896	0.618363	0.999856	6.78313	0.45649	0.561896	0.995908	6.78313	2.7793	0.0018787	0.134626
ENSMUSG00000110540	Nog	noggin [Source:MGI Symbol;Acc:MGI:104327]	215.246	120.001	156.01	128.402	241.415	278.51	255.536	119.022	132.885	165.372	113.153	125.585	120.499	134.022	176.633	272.529	107.843	140.036	69.1461	92.8772	101.021	174.342	168.01	252.25	269.924	161.694	167.252	277.692	159.047	133.182	167.672	166.501	-0.555337	0.0335152	0.719552	166.501	-0.334421	0.179761	0.969	166.501	-0.517477	0.0382847	0.505556	166.501	0.220916	0.34015	0.817357
ENSMUSG00000110630	Amd-ps4	S-adenosylmethionine decarboxylase, pseudogene 4 [Source:MGI Symbol;Acc:MGI:3650439]	6.72643	3.82983	3.36712	12.176	13.4535	9.88261	15.316	7.58103	8.91304	6.18215	9.63003	8.66104	4.3345	8.04132	5.51977	8.84313	4.20166	7.00179	3.9892	5.46336	7.06442	4.80943	4.94147	9.74877	8.96427	8.51023	5.19953	5.00346	3.7689	1.18913	5.71609	6.99773	-0.918147	0.0414614	0.745563	6.99773	-0.814454	0.0576991	0.74753	6.99773	-1.61022	0.000656548	0.0687494	6.99773	0.103693	0.814224	0.972726
ENSMUSG00000111082	Gm37226	predicted gene, 37226 [Source:MGI Symbol;Acc:MGI:5610454]	6.72643	1.27661	4.48949	1.10691	7.47416	4.49209	4.83664	4.54862	2.43083	6.18215	4.81502	0.866104	0.866899	3.35055	4.13983	1.60784	1.40055	1.40036	2.65947	14.3413	9.18375	15.6306	14.8244	17.0604	11.9524	11.0633	2.59977	5.00346	12.8142	5.94565	1.90536	6.16616	-1.22615	0.115887	0.835807	6.16616	1.31902	0.0415432	0.675714	6.16616	0.0345286	0.959406	0.998198	6.16616	2.54517	0.000191446	0.0515552
ENSMUSG00000111348	Edn3	endothelin 3 [Source:MGI Symbol;Acc:MGI:95285]	16.1434	25.5322	22.4475	32.1004	60.5407	65.5846	77.3862	37.9051	24.3083	30.9107	25.6801	36.3764	68.485	68.3512	81.4166	79.5881	23.8094	35.009	27.9244	24.5851	50.8639	72.1414	60.1212	48.7439	56.7737	64.6778	83.1926	120.083	92.7148	54.6999	115.274	53.1583	0.129447	0.599514	0.958261	53.1583	-0.163751	0.4942	0.999856	53.1583	0.458742	0.0501873	0.554353	53.1583	-0.293198	0.184633	0.704955
ENSMUSG00000111375	Ttk	Ttk protein kinase [Source:MGI Symbol;Acc:MGI:1194921]	0	3.82983	1.12237	3.32073	14.2009	4.49209	10.4794	5.30672	5.67193	7.72768	8.02503	2.59831	5.20139	1.34022	2.75988	4.82352	11.2044	5.60143	1.32973	9.56089	3.53221	14.4283	25.5309	17.0604	12.9484	27.2327	3.46636	1.25087	23.3672	4.75652	4.76341	8.17748	-1.47644	0.0434906	0.745563	8.17748	0.997726	0.112068	0.898201	8.17748	-0.317314	0.626526	0.99702	8.17748	2.47416	0.000134246	0.0425143
ENSMUSG00000111394	Gm18194	predicted gene, 18194 [Source:MGI Symbol;Acc:MGI:5010379]	12.1076	5.10644	4.48949	17.7106	19.4328	9.88261	96.7328	2.27431	11.3439	13.9098	1.60501	7.79493	32.9422	5.36088	8.27965	4.0196	7.00277	8.40215	1.32973	3.4146	4.23865	16.833	7.41221	8.53018	17.9285	3.40409	4.33295	6.25433	3.01512	0	6.66877	11.3611	-1.73232	0.0320432	0.714874	11.3611	-1.96813	0.0112453	0.457655	11.3611	-3.37199	3.55274e-05	0.0118661	11.3611	-0.235813	0.748558	0.959223
ENSMUSG00000112168	Eppin	epididymal peptidase inhibitor [Source:MGI Symbol;Acc:MGI:1922776]	5.38114	3.82983	2.24475	0	8.22157	11.6794	8.06106	0.758103	0	0	1.60501	0	6.06829	7.37121	22.0791	14.4706	1.40055	5.60143	2.65947	0	0.706442	8.4165	7.41221	3.65579	7.96824	5.95716	6.93271	8.75606	7.53779	1.18913	6.66877	5.20726	0.384147	0.525853	0.947101	5.20726	-0.46966	0.43834	0.999856	5.20726	-0.563947	0.353982	0.950695	5.20726	-0.853807	0.123527	0.625787
ENSMUSG00000112300	Scin	scinderin [Source:MGI Symbol;Acc:MGI:1306794]	0	3.82983	1.12237	0	7.47416	5.39051	10.4794	1.51621	0.810276	1.54554	0	3.46441	6.93519	22.1136	11.0395	7.23528	7.00277	8.40215	0	0	0.706442	10.8212	6.58863	8.53018	5.97618	8.51023	3.46636	17.5121	4.52268	10.7022	10.4795	5.81803	0.613761	0.413879	0.920299	5.81803	0.0444564	0.951664	0.999856	5.81803	0.229854	0.752389	0.99702	5.81803	-0.569304	0.391146	0.842573
ENSMUSG00000113198	Gm49377	predicted gene, 49377 [Source:MGI Symbol;Acc:MGI:6121597]	10.7623	1.27661	3.36712	0	14.9483	8.08577	2.41832	4.54862	6.48221	3.09107	10.4325	3.46441	0	0	6.89971	1.60784	14.0055	7.00179	15.9568	24.5851	7.77087	0	7.41221	8.53018	1.99206	1.70205	8.66589	12.5087	15.0756	7.13477	6.66877	6.90059	-2.30014	0.00899921	0.640638	6.90059	-1.11394	0.142336	0.947627	6.90059	0.238151	0.739071	0.99702	6.90059	1.1862	0.160532	0.67832
[truncated: 7 more rows]
[truncated: 32 more columns]
